# Supplementary material for: Pilliga Ghosts: The Novel Fungi of the Rivers, Creeks, Lakes, and Dams of the Narrabri Region, Australia
Source: Environ Microbiol Rep. 2026 Apr 28;18(3):e70348. doi: 10.1111/1758-2229.70348 (PMC13124449; doi:10.1111/1758-2229.70348)
Supplement: Supplementary file 1 — Table S1: Additional information on samples collected in this study. Table S2: Complete OTU dataset, their GenBank information, and occurrences. Table S3: Full chemistry profiles of water samples analysed in this study. All values are in mg L−1, unless specified otherwise. Table S4: Comparison of ITS sequence identity across RefSeq, GenBank and UNITE for unclassified environmental OTUs. Table S5: Top 20 OTUs driving community dissimilarity between June 2023 and November 2022 identified by SIMPER analysis. [file EMI4-18-e70348-s001.xlsx]

## Sheet: Table S1
Table S1. Additional information on samples collected in this study
	Identifier	Notes
	W1	Sample from the northern shore, off Lake Cct, Yarrie Lake
	W2	South of Westport Road, Narrabri
	W3	Near Gould St, Narrabri
	W4	Off Pine Creek Road, Turrawan
	W5	Off Yarranabee Road, Baan Baa
	W6	Andy’s Creek in the Pilliga woodland, southwest of Old No 1 Break Road, off the Newell Hwy. Collected only during November 2022, due to an absence of water in June 2023
	W7	Off Delwood Road, The Pilliga. Collected only during November 2022, due to an absence of water in June 2023
	W8	South of Oil Well Road, The Pilliga. Collected only during November 2022, due to an absence of water in June 2023
	W9
	W10	ENE of Etoo Creek Road, Gwabegar
	W11	NE of Tinegie Creek Road, Gwabegar. Collected only during November 2022, due to an absence of water in June 2023
	W12	SW of Crow Road on the eastern side of the Newell Highway
	W13	NE of Cains Crossing Road, Narrabri. Only collected in June 2023
	W14	Near Gould Street, Narrabri West. Only collected in June 2023
	W15	Near Bridge Street, Narrabri. Only collected in June 2023
	W16	Near Cameron Street, Narrabri. Only collected in June 2023

## Sheet: Table S2
Table S2. Complete OTU dataset, their GenBank information, and occurences
	OTU	Seq#	GenBank name	Accession	superkingdom	kingdom	phylum	subphylum	class	subclass	order	suborder	family	subfamily	genus	BestSpecies	Match%	Match#	W1_J	W2_J	W3_J	W4_J	W5_J	W9_J	W10_J	W12_J	W13_J	W14_J	W15_J	W16_J	W1_N	W10_N	W11_N	W12_N	W2_N	W3_N	W4_N	W5_N	W6_N	W7_N	W8_N	W9_N
	OTU_5520	Seq5479	Laccaria miniata	KIXZ02005479	Eukaryota	Fungi	Basidiomycota	Agaricomycotina	Agaricomycetes	Agaricomycetidae	Agaricales	Agaricineae	Hydnangiaceae	0	Laccaria	Laccaria_miniataUnknown	99.6	3	38.835	5.27564	10.8173	7.55873	4.30739	17.638	34.2857	7.63416	3.30579	10.8265	16.5899	5.19608	0	0	0	0	0	0	0	0	0	0	0	0
	OTU_59	Seq5193	Eukaryota sp.	KIXZ02005193	0	0	0	0	0	0	0	0	0	0	0	Unknown	0	0	0	0	0	0	0	0	0	0	0	0	0	0	0.456429	0.578176	0.509397	54.499	0.835832	0.416261	0.855152	1.67576	5.2139	3.27203	0.778958	0.421409
	OTU_306	Seq5194	Eukaryota sp.	KIXZ02005194	0	0	0	0	0	0	0	0	0	0	0	Unknown	0	0	0.970874	6.639	0.120192	0.20429	0.0489476	0.153374	0	0.226757	0.130492	0.116414	0	2.54902	0.243724	0.424924	0.184992	0.181262	0.421106	0.184419	0.422297	3.9166	2.20588	7.3781	0.313606	78.8114
	OTU_459	Seq5195	Ascomycota sp.	KIXZ02005195	0	0	0	0	0	0	0	0	0	0	0	Unknown	0	0	0	0	0	0	0	0	0	0	0.130492	0	0	0	0.261449	0.247292	0.536207	0.143027	0.306259	47.7488	1.42525	0.438426	2.6738	1.15483	0.318665	0.165413
	OTU_228	Seq5196	Eukaryota sp.	KIXZ02005196	0	0	0	0	0	0	0	0	0	0	0	Unknown	0	0	0	0	0	0	0	0	0	0	0	0	0	0	0.190548	0.240326	45.1084	0.116121	1.02086	0.176516	0.285051	4.84217	2.07219	1.34731	0.455235	0.240243
	OTU_222	Seq5197	Heterorotula multidentata	KIXZ02005197	0	0	0	0	0	0	0	0	0	0	0	Unknown	0	0	1.94175	0.0592768	4.20673	12.9724	0.0489476	0	0	0.0755858	0.0434972	0.232829	0	2.84314	28.2631	0.240326	0.262742	0.111873	0.299879	0.152804	7.6647	11.3698	1.53743	0.834046	0.318665	0.200859
	OTU_245	Seq5198	Anheteromeyenia argyrosperma	KIXZ02005198	0	0	0	0	0	0	0	0	0	0	0	Unknown	0	0	0	0	0	0	0	0	0	0	0	0	0	0	28.3185	0.195047	0.12869	0.120369	0.248836	0.126459	0.216427	0.545596	1.60428	0.919589	0.202327	0.129967
	OTU_232	Seq5199	Cryptomycota sp.	KIXZ02005199	Eukaryota	Fungi	Cryptomycota	0	0	0	0	0	0	0	0	Rozellomycota_sp.Unknown	88.9	1	0	0	0	0	0	0	0	0	0	0	0	0	0.0997053	0.205496	0.166224	16.7993	0.306259	0.158074	0.300887	0.798909	1.9385	1.06929	0.257967	0.118152
	OTU_263	Seq5200	Boldia erythrosiphon (NB: this is a Gastrotrich)	KIXZ02005200	0	0	0	0	0	0	0	0	0	0	0	Unknown	0	0	0	0	0	0.102145	0	0	0	0	0	0.582072	0	0	0.108568	0.153251	0.0965173	0.0623088	68.87	0.0974787	0.147804	0.331255	1.3369	0.81266	0.187152	0.0984601
	OTU_234	Seq5201	Eukaryota sp.	KIXZ02005201	0	0	0	0	0	0	0	0	0	0	0	Unknown	0	0	0	0	0	0	0	0	0	5.66893	0	0.116414	0.230415	0	0.124078	0.135836	0.10456	14.103	0.191412	0.134363	0.168919	0.457911	1.3369	1.06929	0.212443	0.114214
	OTU_266	Seq5202	Pleosporales sp.	KIXZ02005202	Eukaryota	Fungi	Ascomycota	Pezizomycotina	Dothideomycetes	Pleosporomycetidae	Pleosporales	0	0	0	0	Pleosporales_sp.Unknown	99.6	1	0	0	0	0	0	0	0	0	0	0	0	0	0.0930583	34.0671	0.0831121	0.0962955	0.306259	0.12119	0.221706	0.438426	1.13636	0.834046	0.171978	0.0472608
	OTU_542	Seq5203	Lobulomycetales sp.	KIXZ02005203	0	0	0	0	0	0	0	0	0	0	0	Unknown	0	0	2.91262	0.118554	1.5625	0.102145	0.146843	0.153374	1.07143	0.0755858	24.7499	0.116414	0	0.196078	0.110784	0.167183	0.482587	0.845417	0.191412	18.5499	1.02935	0.302026	1.40374	0.620188	1.74507	0.102398
	OTU_286	Seq5204	Pezizaceae sp.	KIXZ02005204	Eukaryota	Fungi	Ascomycota	Pezizomycotina	Pezizomycetes	0	Pezizales	0	Pezizaceae	0	0	Pezizaceae_sp.Unknown	95.9	1	0	0	0	0	0	0	0	0	0	0	0	0	0.0731172	0.12887	21.1882	0.0509799	0.178651	0.102748	0.131968	0.331255	0.802139	0.748503	0.141629	0.0511992
	OTU_251	Seq5205	Eukaryota sp.	KIXZ02005205	0	0	0	0	0	0	0	0	0	0	0	Unknown	0	0	0	0	0	0	0	0	0	0	0	0	0	0	0.115215	0.170666	0.115285	0.0750538	0.229694	0.118555	0.211149	0.302026	1.27005	0.940975	36.5149	0.106337
	OTU_294	Seq5206	Fungal sp.	KIXZ02005206	0	0	0	0	0	0	0	0	0	0	0	Unknown	0	0	0	0	0	0	0	0	0	0	0	0	0.460829	0	0.0576075	0.111456	0.0857932	0.0722216	0.893256	0.089575	34.2483	0.165627	0.467914	0.598802	0.126454	0.0511992
	OTU_499	Seq5207	Chytridiales sp.	KIXZ02005207	Eukaryota	Fungi	Chytridiomycota	0	Chytridiomycetes	0	Chytridiales	0	0	0	0	Chytridiales_sp.Unknown	98.3	1	0	0	0	0	0	0	0	0	0	0	0	0	14.6545	0.153251	0.069707	0.0453155	0.0893256	0.042153	0.137247	0.224084	0.467914	0.40633	0.101163	0.110275
	OTU_2972	Seq5208	Chytridiales sp.	KIXZ02005208	Eukaryota	Fungi	Chytridiomycota	0	Chytridiomycetes	0	Chytridiales	0	0	0	0	Chytridiales_sp.Unknown	93.2	1	0	0	0	0	0	0	0	0	0	0	0	0	14.3686	0.0731427	0.0509397	0.0410672	0.108467	0.0500566	0.110853	0.194856	0.467914	0.427716	0.121396	0.0511992
	OTU_646	Seq5209	Ascomycota sp.	KIXZ02005209	0	0	0	0	0	0	0	0	0	0	0	Unknown	0	0	0	0	0	0	0	0	0.357143	0	0.0869943	0	0	0	0.0908426	0.0592108	0.126009	0.0438994	0.0701844	15.4253	1.33552	0.146142	1.06952	0.427716	0.0961052	0.0630145
	OTU_437	Seq5210	Eukaryota sp.	KIXZ02005210	0	0	0	0	0	0	0	0	0	0	0	Unknown	0	0	0	0	0	0	0	0	0	0	0	0	0	0	0.0487448	17.7249	0.0375345	0.0608927	0.121228	0.0711331	0.116132	0.282541	0.40107	0.470488	0.0758725	0.0433224
	OTU_489	Seq5211	Eukaryota sp.	KIXZ02005211	0	0	0	0	0	0	0	0	0	0	0	Unknown	0	0	0	0	0	0	0	0	0	0	0	0	0	0	0.0664702	0.0801087	0.0563018	0.0325705	0.063804	0.042153	0.116132	0.155885	0.534759	1.15483	0.0758725	15.5449
	OTU_743	Seq5212	Fungi sp.	KIXZ02005212	Eukaryota	Fungi	0	0	0	0	0	0	0	0	0	Fungi_sp.Unknown	92.3	1	0	0	0	0	0.146843	0	0	0	0	0	0	0	0.0487448	0.132353	8.86083	0.02549	0.178651	0.102748	0.0897382	0.321512	0.467914	0.449102	0.151745	0.039384
	OTU_997	Seq5213	Eukaryota sp.	KIXZ02005213	0	0	0	0	0	0	0	0	0	0	0	Unknown	0	0	0	0	0	0	0	0	0	0	0	0	0	0	0.0553918	0.10449	3.97598	0.0368189	0.108467	2.37637	2.28041	3.79969	0.935829	0.449102	0.091047	0.0590761
	OTU_1234	Seq5214	Eukaryota sp.	KIXZ02005214	0	0	0	0	0	0	0	0	0	0	0	Unknown	0	0	0	0	0	0	0	0.153374	0.714286	0	0	0.116414	0	0	0.0443135	9.43541	0.0268104	0.02549	0.0574236	0.0158074	0.0633446	0.126656	0.467914	0.363559	0.0556399	0.0354456
	OTU_15570	Seq5215	Pezizaceae sp.	KIXZ02005215	Eukaryota	Fungi	Ascomycota	Pezizomycotina	Pezizomycetes	0	Pezizales	0	Pezizaceae	0	0	Pezizaceae_sp.Unknown	93.8	1	0	0	0	0	0	0	0	0	0	0	0	0	0.0110784	0.0243809	7.15837	0.0212416	0.0701844	0.023711	0.0633446	0.165627	0.26738	0.171086	0.060698	0.0630145
	OTU_1133	Seq5216	Chytridiomycota sp.	KIXZ02005216	0	0	0	0	0	0	0	0	0	0	0	Unknown	0	0	0	0	0	0	0	0	0	0	0	0	0	0	0.0288038	0.0626937	0.0348535	3.39441	0.0574236	0.0500566	0.110853	0.136399	0.735294	0.278015	0.0961052	0.039384
	OTU_2352	Seq5217	Eukaryota sp.	KIXZ02005217	0	0	0	0	0	0	0	0	0	0	0	Unknown	0	0	0	0	0	0	0	0	0	0	0	0	0	0	0.0221567	8.44624	0.0160862	0.0269061	0.0382824	0.0263456	0.0580659	0.146142	0.534759	0.171086	0.0505817	0.102398
	OTU_1269	Seq5218	Eukaryota sp.	KIXZ02005218	0	0	0	0	0	0	0	0	0	0	0	Unknown	0	0	0	0	0	0	0	0	0	0	0	0	0	0	0.0288038	7.81582	0.0134052	0.0311544	0.223314	0.0131728	0.0527872	0.107171	0.40107	0.213858	0.0859889	0.0827065
	OTU_908	Seq5219	Eukaryota sp.	KIXZ02005219	0	0	0	0	0	0	0	0	0	0	0	Unknown	0	0	0	0	0	0	0	0	0	0	0	0	0	0	5.06946	0.0383128	0.0134052	0.0240739	0.0701844	0.0131728	0.0580659	0.0779423	0.200535	0.213858	0.030349	0.0354456
	OTU_930	Seq5220	Eukaryota sp.	KIXZ02005220	0	0	0	0	0	0	0	0	0	0	0	Unknown	0	0	0	0	0	0	0	0	0	0	0	0	0	0	0.0310194	0.0487618	0.0375345	0.0311544	0.095706	0.0500566	0.0475084	0.0974279	0.601604	0.278015	11.1583	0.0354456
	OTU_805	Seq5651	Didymella keratinophila	KIXZ02005651	Eukaryota	Fungi	Ascomycota	Pezizomycotina	Dothideomycetes	Pleosporomycetidae	Pleosporales	Pleosporineae	Didymellaceae	0	Didymella	Didymella_keratinophilaUnknown	99.1	3	4.85437	0.17783	0.841346	0.306435	0.0978953	1.38037	1.07143	0.0755858	0.434972	21.6531	0	13.9216	0.00221567	0.121904	0.0134052	0.00708055	0.0191412	0.611218	0.612331	0.0194856	0.0668449	0.171086	0.0151745	0
	OTU_1383	Seq5221	Eukaryota sp.	KIXZ02005221	0	0	0	0	0	0	0	0	0	0	0	Unknown	0	0	0	0	0	0	0	0	0	0	0	0	0	0	0.0288038	0.0383128	0.0214483	0.02549	0.0382824	0.0632294	11.4443	0.0292284	0.334225	0.235244	0.0404654	0.0472608
	OTU_942	Seq5222	Physodermatales sp.	KIXZ02005222	Eukaryota	Fungi	Blastocladiomycota	0	Physodermatomycetes	0	Physodermatales	0	0	0	0	Physodermatales_sp.Unknown	92.3	1	0	0	0	0	0	0	0	0	0	0	0	0	0.0332351	0.0313469	0.0670259	0.0240739	0.0829452	0.0263456	0.0633446	0.0681995	0.334225	0.25663	10.4401	0.019692
	OTU_781	Seq5223	Nowakowskiella sp.	KIXZ02005223	Eukaryota	Fungi	Chytridiomycota	0	Chytridiomycetes	0	Cladochytriales	0	Nowakowskiellaceae	0	Nowakowskiella	Nowakowskiella_sp.Unknown	99.7	1	0	0	0	0	0	0	0	0	0	0	0	0	0.0221567	0.0139319	0.0294914	0.0184094	0.031902	0.0105382	0.0475084	0.0876851	0.200535	0.192472	10.3794	0.0236304
	OTU_4368	Seq5224	Eukaryota sp.	KIXZ02005224	0	0	0	0	0	0	0	0	0	0	0	Unknown	0	0	0	0	0	0	0	0	0	0	0	0	0	0	0.0199411	0.0174149	0.0160862	2.85346	0.0510432	0.0210765	0.0527872	0.0681995	0.26738	0.278015	0.0354072	0.0157536
	OTU_840	Seq5225	Eukaryota sp.	KIXZ02005225	0	0	0	0	0	0	0	0	0	0	0	Unknown	0	0	0	0	0	0	0	0	0	0	0	0	0	0	0.0221567	0.010449	0.0160862	0.0212416	0.0510432	0.0289802	10.1826	0.136399	0.334225	0.213858	0.0354072	0.0315072
	OTU_5887	Seq5226	Eukaryota sp.	KIXZ02005226	0	0	0	0	0	0	0	0	0	0	0	Unknown	0	0	3.8835	0.414938	3.00481	45.5567	59.3735	1.22699	2.5	0.302343	3.61027	4.88941	1.15207	0.588235	0	0	0	0	0	0	0	0	0	0	0	0
	OTU_14000	Seq5697	Knufia sp.	KIXZ02005697	Eukaryota	Fungi	Ascomycota	Pezizomycotina	Eurotiomycetes	Chaetothyriomycetidae	Chaetothyriales	0	Trichomeriaceae	0	Knufia	Knufia_sp.Unknown	95.6	2	3.8835	0.237107	0	0.306435	0.0978953	0.613497	0.714286	0.151172	0.173989	0.349243	0	0.0980392	0	0	0	0	0	0	0	0	0	0	0	0
	OTU_7079	Seq5227	Eukaryota sp.	KIXZ02005227	0	0	0	0	0	0	0	0	0	0	0	Unknown	0	0	2.91262	0.296384	0.961538	0.20429	16.5443	1.68712	4.64286	31.8972	0.260983	1.16414	7.8341	0.392157	0.52733	1.67183	0.0134052	0.00849666	0.0255216	0.0131728	0.0158361	0.0194856	0	0.0641574	0.00505817	0.00787681
	OTU_907	Seq5228	Eukaryota sp.	KIXZ02005228	0	0	0	0	0	0	0	0	0	0	0	Unknown	0	0	0	0	0	0	0	0	0	0	0	0	0	0	0.013294	0.0174149	0.0214483	2.15249	0.031902	0.0158074	0.0633446	0.0779423	0.40107	0.0427716	0.0252908	0.0157536
	OTU_1121	Seq5229	Eukaryota sp.	KIXZ02005229	0	0	0	0	0	0	0	0	0	0	0	Unknown	0	0	0	0	0	0	0	0	0	0	0	0	0	0	0.0376665	0.0208979	0.0321724	0.0169933	0.031902	1.18292	0.0263936	9.52845	0.13369	0.192472	0.0252908	0.0157536
	OTU_1683	Seq5230	Eukaryota sp.	KIXZ02005230	0	0	0	0	0	0	0	0	0	0	0	Unknown	0	0	0	0	0	0	0	0	0	0	0	0	0	0	0.0288038	0.0348299	0.0402156	0.0184094	0.0255216	3.32745	0.0580659	0.0974279	0.0668449	0.128315	0.030349	0.0433224
	OTU_1048	Seq5231	Eukaryota sp.	KIXZ02005231	0	0	0	0	0	0	0	0	0	0	0	Unknown	0	0	0	0	0	0	0.0489476	0	0	0	0	0	0.230415	0	0.0265881	0.518965	0.0268104	0.0141611	1.33988	0.698158	0.992399	4.23811	0.200535	0.171086	0.060698	0.0275688
	OTU_1561	Seq5232	Eukaryota sp.	KIXZ02005232	0	0	0	0	0	0	0	0	0	0	0	Unknown	0	0	0	0	0	0	0	0	0	0	0	0	0	0	0.00664702	0.00696597	0.0268104	0.012745	0.0255216	0.0184419	0.0263936	0.126656	0.200535	26.2618	0.0455235	0.0315072
	OTU_2966	Seq5233	Eukaryota sp.	KIXZ02005233	0	0	0	0	0	0	0	0	0	0	0	Unknown	0	0	0	0	0	0	0	0	0	0	0	0	0	0	0.0177254	4.197	0.00536207	0.0155772	0.0191412	0.00790368	0.0263936	0.048714	0.200535	0.192472	0.0505817	0.0315072
	OTU_1736	Seq5234	Eukaryota sp.	KIXZ02005234	0	0	0	0	0	0	0	0	0	0	0	Unknown	0	0	0.970874	0	0	0.40858	0	0	0	0	0.130492	0	0	0	0.0265881	0.0208979	0.0160862	0.00991277	4.05793	0.461048	0.168919	2.55261	0.0668449	0.192472	0.00505817	0.0118152
	OTU_1166	Seq5235	Rhizophydiales sp.	KIXZ02005235	Eukaryota	Fungi	Chytridiomycota	0	Chytridiomycetes	0	Rhizophydiales	0	0	0	0	Rhizophydiales_sp.Unknown	96.1	1	0	0	0	0	0	0	0	0	0	0	0	0	0.0265881	0.0313469	0.0294914	1.41328	0.0191412	0.023711	0.036951	0.0779423	0.40107	0.0855432	0.060698	0.0236304
	OTU_1340	Seq5236	Rhizophydiales sp.	KIXZ02005236	0	0	0	0	0	0	0	0	0	0	0	Unknown	0	0	0	0	0	0	0	0	0	0	0	0.116414	0	0	0.0288038	0.0313469	0.0187673	0.0113289	0.031902	0.0105382	5.10452	0.0681995	0.200535	0.149701	0.0505817	0.019692
	OTU_1976	Seq5237	Endochytrium sp.	KIXZ02005237	Eukaryota	Fungi	Chytridiomycota	0	Chytridiomycetes	0	Cladochytriales	0	Endochytriaceae	0	Endochytrium	Endochytrium_sp.Unknown	95.4	1	0	0	0	0	0	0	0	0	0	0	0	0	0.0088627	0.289088	0.0107241	0.00566444	1.15485	0.334589	1.99008	0.0876851	0.0668449	0.0641574	0.945878	0.0157536
	OTU_1337	Seq5238	Rhizophydiales sp.	KIXZ02005238	Eukaryota	Fungi	Chytridiomycota	0	Chytridiomycetes	0	Rhizophydiales	0	0	0	0	Rhizophydiales_sp.Unknown	98.9	1	0	0	0	0	0	0	0	0	0.0869943	0	0	0	0.0155097	0.0243809	1.29762	0.0141611	0.0191412	0.0158074	0.0316723	0.0974279	0.334225	0.149701	2.2003	0.0039384
	OTU_10892	Seq5787	Fusarium armeniacum	KIXZ02005787	Eukaryota	Fungi	Ascomycota	Pezizomycotina	Sordariomycetes	Hypocreomycetidae	Hypocreales	0	Nectriaceae	0	Fusarium	Fusarium_armeniacumUnknown	100	5	0	0	0.120192	1.43003	0	0	0	0	0	0	0	0	0	0	0	0	0.0510432	0.144901	0.00527872	0.00974279	0	0	0	0
	OTU_5232	Seq5239	Fungi sp.	KIXZ02005239	Eukaryota	Fungi	0	0	0	0	0	0	0	0	0	Fungi_sp.Unknown	93.2	1	0	0	0	0	0	0	0	0	0	0	0	0	0.0110784	0.0174149	2.44779	0.00566444	0.031902	0.0131728	0.0580659	0.126656	0.13369	0.0427716	0.0404654	0.0039384
	OTU_1189	Seq5240	Eukaryota sp.	KIXZ02005240	0	0	0	0	0	0	0	0	0	0	0	Unknown	0	0	0	0	0	0	0	1.84049	0	0	0	0	0.230415	0	0.0088627	3.08244	0.00804311	0.00991277	0.0574236	0.0184419	0.0158361	0.0194856	0.13369	0.106929	0.0202327	0.0236304
	OTU_1857	Seq5241	Chytriomyces sp.	KIXZ02005241	Eukaryota	Fungi	Chytridiomycota	0	Chytridiomycetes	0	Chytridiales	0	Chytriomycetaceae	0	Chytriomyces	Chytriomyces_hyalinusUnknown	90.6	1	0	0	0	0	0	4.7546	0	9.75057	1.00043	0	0	0	0.0088627	0.0139319	0.00268104	0.00283222	0.0255216	0.00526912	0.0105574	0.0292284	0.200535	1.71086	3.27264	0.0039384
	OTU_15930	Seq5795	Idriella sp.	KIXZ02005795	Eukaryota	Fungi	Ascomycota	Pezizomycotina	Sordariomycetes	Xylariomycetidae	Xylariales	0	Microdochiaceae	0	Idriella	Idriella_sp.Unknown	98	2	0	0	0	0	0	0.920245	0	0	0	0	0	0	0	0	0	0	0	0	0	0	0	0	0	0
	OTU_1768	Seq5242	Physodermatales sp.	KIXZ02005242	Eukaryota	Fungi	Blastocladiomycota	0	Physodermatomycetes	0	Physodermatales	0	0	0	0	Physodermatales_sp.Unknown	94.1	1	0	0	0	0	0	0	0	0	0	0	0	0	0.0155097	0.0174149	0.458457	0.00566444	0.242455	0.00790368	0.0263936	0.0584567	0.26738	0.0855432	3.34345	0.0118152
	OTU_1347	Seq5243	Paraphaeosphaeria sp.	KIXZ02005243	Eukaryota	Fungi	Ascomycota	Pezizomycotina	Dothideomycetes	Pleosporomycetidae	Pleosporales	Massarineae	Didymosphaeriaceae	0	Paraphaeosphaeria	Paraphaeosphaeria_sp.Unknown	97.1	1	0	0	0	0	0	0	0	0	0	0	0	0	0.00664702	0.0348299	0.0134052	1.11165	0.0510432	0.0210765	0.0633446	0.165627	0.467914	0.0641574	0.0101163	0.0275688
	OTU_1712	Seq5244	Eukaryota sp.	KIXZ02005244	0	0	0	0	0	0	0	0	0	0	0	Unknown	0	0	0	0	0	0	0	0	0	0	0	0.232829	0	0	0.00664702	0.0139319	0.0134052	0.00283222	4.67045	0.0974787	0	0.048714	0.13369	0.106929	0.0101163	0.019692
	OTU_1460	Seq5245	Glomerales sp.	KIXZ02005245	Eukaryota	Fungi	Mucoromycota	Glomeromycotina	Glomeromycetes	0	Glomerales	0	0	0	0	Glomerales_sp.Unknown	94.6	1	0	0	0	0	0	0	0	0	0	0	0	0	1.66397	0.0139319	0.0134052	0.012745	0.031902	0.00790368	0.036951	0.0292284	0.0668449	0.106929	0.0252908	0.0039384
	OTU_1551	Seq5246	Eukaryota sp.	KIXZ02005246	0	0	0	0	0	0	0	0	0	0	0	Unknown	0	0	0	0	0	0	0	1.53374	0	0	0	0	0	0	1.06352	0.0243809	0.0268104	0.00708055	0.0382824	0.0158074	1.35135	0.048714	0.0668449	0	0.030349	0.019692
	OTU_16988	Seq5247	Fungi sp.	KIXZ02005247	Eukaryota	Fungi	0	0	0	0	0	0	0	0	0	Fungi_sp.Unknown	95.7	1	1.94175	0.17783	0.240385	0.102145	3.57318	14.7239	32.1429	0.0755858	0.173989	0.582072	11.5207	0.196078	0	0.240326	0.00268104	0.00708055	0.0063804	0.00263456	0.464527	0.0194856	0.200535	0.192472	0	0.834942
	OTU_2094	Seq5248	Fungi sp.	KIXZ02005248	Eukaryota	Fungi	0	0	0	0	0	0	0	0	0	Fungi_sp.Unknown	88.2	1	0	0	0	0	0	0	0	0	0	0	0	0	0.0199411	0.0243809	0.0241293	0.00708055	0.0382824	0.0210765	0.036951	1.76345	13.2353	0.0855432	1.02681	0.0236304
	OTU_2272	Seq5249	Eukaryota sp.	KIXZ02005249	0	0	0	0	0	0	0	0	0	0	0	Unknown	0	0	0	0	0	0	0	0	0	0	0	0	0	0	0.00443135	2.048	0.00804311	0.00566444	0.0063804	0.0105382	0.0105574	0.0194856	0.0668449	0.106929	0.0354072	0.039384
	OTU_1888	Seq5250	Cryptomycota sp.	KIXZ02005250	Eukaryota	Fungi	Cryptomycota	0	0	0	0	0	0	0	0	Rozellomycota_sp.Unknown	95.5	1	0	0	0	0	0	0	0	0	0	0	0	0	0.0110784	0.0487618	0.0107241	0.693894	0.031902	0.0500566	0.0633446	0.0681995	0.0668449	0.106929	0.030349	0.00787681
	OTU_2781	Seq5251	Pezizaceae sp.	KIXZ02005251	Eukaryota	Fungi	Ascomycota	Pezizomycotina	Pezizomycetes	0	Pezizales	0	Pezizaceae	0	0	Pezizaceae_sp.Unknown	94.2	1	0	0	0	0	0	0	0	0	0	0	0	0	0	0.00348299	1.3566	0.00424833	0.0063804	0.00790368	0.0105574	0.0194856	0	0	0.0202327	0.0157536
	OTU_1956	Seq5252	Eukaryota sp.	KIXZ02005252	0	0	0	0	0	0	0	0	0	0	0	Unknown	0	0	0	0	0	0	0	0	0	0	0	0	0	0	0.0177254	0.0174149	0.0482587	0.00991277	0.0063804	1.21453	0.0422297	0.048714	0	0.0855432	0.0202327	0.0157536
	OTU_1962	Seq5253	Eukaryota sp.	KIXZ02005253	0	0	0	0	0	0	0	0	0	0	0	Unknown	0	0	0	0	0	0	0	2.30061	0	0	0	0.116414	0	0	0.00443135	0.689631	0.00536207	0.00849666	0.031902	0.0158074	0.0211149	0.0292284	0.0668449	0.128315	0.0151745	0.905833
	OTU_2431	Seq5254	Neodevriesia sp.	KIXZ02005254	Eukaryota	Fungi	Ascomycota	Pezizomycotina	Dothideomycetes	Dothideomycetidae	Mycosphaerellales	0	Neodevriesiaceae	0	Neodevriesia	Neodevriesia_xanthorrhoeaeUnknown	89.2	2	0	0	0	0	0	0	0	0	0	0	0	0	0.013294	0.00696597	0.00536207	0.00566444	0.835832	0.00790368	0.0105574	3.04949	0.0668449	0.0855432	0.0202327	0.00787681
	OTU_2229	Seq5255	Eukaryota sp.	KIXZ02005255	0	0	0	0	0	0	0	0	0	0	0	Unknown	0	0	0	0	0	0	0	0	0	0	0	0	0	0	0.0110784	0.00696597	0.00804311	0.00283222	0.0191412	0.00790368	0.200591	0.00974279	0.13369	0	1.96257	0.0039384
	OTU_2939	Seq5256	Helotiales sp.	KIXZ02005256	Eukaryota	Fungi	Ascomycota	Pezizomycotina	Leotiomycetes	0	Helotiales	0	0	0	0	Helotiales_sp.Unknown	88.2	2	0	0	0	0	0	0	0	0	0	0	0	0	0.0199411	0.010449	0.455776	0.00566444	0.204173	0.00526912	0.00527872	2.01676	0	0.0641574	0.0252908	0
	OTU_4734	Seq5257	Eukaryota sp.	KIXZ02005257	0	0	0	0	0	0	0	0	0	0	0	Unknown	0	0	0	0	0.480769	0	0	20.2454	0	4.45956	0.0434972	0	0	0	0.00443135	0.661767	0.00268104	0.00283222	0.0191412	0	0	0	0.0668449	0	0.00505817	0.0551376
	OTU_2139	Seq5259	Eukaryota sp.	KIXZ02005259	0	0	0	0	0	0	0	0	0	0	0	Unknown	0	0	0	0	0	0	0	0	0	0	0	0	0	0	0.013294	0.0139319	0.0428966	0.00283222	0.0063804	0.0184419	1.86867	0.0389712	0.26738	0.0641574	0	0.00787681
	OTU_2367	Seq5258	Basidiomycota sp.	KIXZ02005258	0	0	0	0	0	0	0	0	0	0	0	Unknown	0	0	0	0	0	0	0	0	0	0	0.173989	0	0	0	0.0088627	0.0174149	0.00536207	0.00566444	0.0063804	0.00526912	0.0316723	0.107171	0.200535	7.46364	0.060698	0.019692
	OTU_2013	Seq6012	Epicoccum keratinophilum	KIXZ02006012	Eukaryota	Fungi	Ascomycota	Pezizomycotina	Dothideomycetes	Pleosporomycetidae	Pleosporales	Pleosporineae	Didymellaceae	0	Epicoccum	Epicoccum_keratinophilumUnknown	99.5	4	0	0.118554	0	0.102145	0	0.306748	0	0	0	0.349243	0.230415	4.70588	0	0	0	0	0	0.00526912	0	0	0	0	0	0
	OTU_2487	Seq5260	Cryptomycota sp.	KIXZ02005260	Eukaryota	Fungi	Cryptomycota	0	0	0	0	0	0	0	0	Rozellomycota_sp.Unknown	99.1	1	0	0	0	0	0.0489476	0.153374	0	0	0	0	5.52995	0.882353	0.00221567	0.00696597	0.0134052	0.00424833	0.0127608	0.00790368	0.0158361	3.27358	0	0.0213858	0.00505817	0.00787681
	OTU_3781	Seq5262	Chytridiomycota sp.	KIXZ02005262	Eukaryota	Fungi	Chytridiomycota	0	0	0	0	0	0	0	0	Chytridiomycota_sp.Unknown	89	1	0	20.6283	0	0.102145	0.0489476	0	0.357143	2.1164	0.173989	0	0	0	0	0	0	0	0	0	0	0	0	0	0	0
	OTU_2274	Seq5263	Eukaryota sp.	KIXZ02005263	0	0	0	0	0	0	0	0	0	0	0	Unknown	0	0	0	0	0	0	0	0	0	0	0	0	0	0	0.00664702	0.010449	0.351216	0.0113289	0.0063804	0.561161	0.0105574	0.0194856	0.0668449	0.0427716	0.0455235	0.0039384
	OTU_2759	Seq6031	Eukaryota sp.	KIXZ02006031	0	0	0	0	0	0	0	0	0	0	0	Unknown	0	0	0	0	0	0	0	0	0	0	0	0	0	0	0.0088627	0.00696597	0.203759	0.0184094	0.0255216	0.0816714	0.0158361	2.14341	0.13369	0.128315	0.0354072	0.0157536
	OTU_2183	Seq5264	Fungi sp.	KIXZ02005264	Eukaryota	Fungi	0	0	0	0	0	0	0	0	0	Fungi_sp.Unknown	91.9	1	0	0	0	0	0	0	0	0	0	0	0	0	0.00221567	0.0243809	0.0482587	0.00566444	0.287118	0.0105382	0.00527872	2.74747	0.13369	0.0213858	0.00505817	0.0039384
	OTU_2599	Seq5266	Fungi sp.	KIXZ02005266	Eukaryota	Fungi	0	0	0	0	0	0	0	0	0	Fungi_sp.Unknown	100	1	0	0	0	0	0	0	0	0	0	0	0	0	0.0088627	0.0139319	0.00804311	0.00141611	0.0063804	0.00526912	0.00527872	1.88036	0	0.0427716	0.698027	0.00787681
	OTU_2551	Seq5265	Eukaryota sp.	KIXZ02005265	0	0	0	0	0	0	0	0	0	0	0	Unknown	0	0	0	0	0	0	0.0978953	0	0	0.0755858	0	0.116414	0	1.86275	0.00443135	0.00696597	0.00804311	0.00283222	0.102086	0.00526912	0.0263936	2.84489	0.13369	0.0427716	0.0151745	0.0039384
	OTU_3493	Seq5267	Cladochytriales sp.	KIXZ02005267	0	0	0	0	0	0	0	0	0	0	0	Unknown	0	0	0	0	0	0	0	0	0	0	0	0	0	0	0	1.07973	0.00804311	0.00849666	0.0127608	0.0553258	0.0158361	0.00974279	0.13369	0.0427716	0.0101163	0
	OTU_2613	Seq5268	Chytridiomycetes sp.	KIXZ02005268	0	0	0	0	0	0	0	0	0	0	0	Unknown	0	0	0	0	0	0	0	0	0	0	0	0	0	0	0	0.010449	0.00536207	0.00283222	0	0	0.00527872	0.00974279	0	5.85971	0.313606	0
	OTU_4336	Seq5269	Basidiomycota sp.	KIXZ02005269	0	0	0	0	0	0	0	0	0	0	0	Unknown	0	0	0	0	0	0	0	0	0	0	0	0	0	0	0.00664702	0.0174149	0.0187673	0	0	0.00526912	0.0105574	0.0876851	7.35294	4.213	0.0252908	0.00787681
	OTU_2812	Seq5270	Paraphaeosphaeria sorghi	KIXZ02005270	Eukaryota	Fungi	Ascomycota	Pezizomycotina	Dothideomycetes	Pleosporomycetidae	Pleosporales	Massarineae	Didymosphaeriaceae	0	Paraphaeosphaeria	Paraphaeosphaeria_sorghiUnknown	100	3	0	0	0	0	0	0	0	0	0	0	0	0	0.0088627	0.00348299	0.0107241	0.00424833	0.0191412	0.00790368	0.696791	0.0292284	0.26738	0.0213858	0.763784	0.00787681
	OTU_3653	Seq5271	Chytridiomycota sp.	KIXZ02005271	Eukaryota	Fungi	Chytridiomycota	0	0	0	0	0	0	0	0	Chytridiomycota_sp.Unknown	87.2	1	0.970874	18.3758	0	0	0.0489476	0	0	1.43613	0.0869943	0	0	0	0	0	0	0	0	0	0	0	0	0	0	0
	OTU_2482	Seq5273	Ascomycota sp.	KIXZ02005273	Eukaryota	Fungi	Ascomycota	0	0	0	0	0	0	0	0	Ascomycota_sp.Unknown	96.9	1	0	0	0	0	0	0	0	0	0	0	0	0	0.0155097	0.00696597	0.00536207	0.00566444	0.0127608	0.0131728	0.0105574	2.78644	0.13369	0.0641574	0.0202327	0
	OTU_2398	Seq5272	Rhizophydiales sp.	KIXZ02005272	Eukaryota	Fungi	Chytridiomycota	0	Chytridiomycetes	0	Rhizophydiales	0	0	0	0	Rhizophydiales_sp.Unknown	85.4	1	0	0	0	0	0	0	0	0	0	0	0	0	0.00664702	0.00348299	0.00804311	0.00283222	0.0063804	0.00526912	0.0527872	0.0584567	0	6.20188	0.0202327	0
	OTU_5677	Seq5274	Eukaryota sp.	KIXZ02005274	0	0	0	0	0	0	0	0	0	0	0	Unknown	0	0	0	0.0592768	10.5769	0.102145	0.0489476	0	0	0	0.0434972	0.232829	0	0	0.449782	0.00696597	0	0.00283222	0.0127608	0.00263456	0	0	0.200535	0	0	0.00787681
	OTU_6737	Seq6092	Spizellomycetales sp.	KIXZ02006092	Eukaryota	Fungi	Chytridiomycota	0	Chytridiomycetes	0	Spizellomycetales	0	0	0	0	Spizellomycetales_sp.Unknown	98	1	0	0	0	0	0	0	0	0	0	0	0	0	0	0	0.00268104	0	0.382824	0	0	0	0	0.0427716	0.0151745	0
	OTU_2855	Seq5275	Chytridiomycota sp.	KIXZ02005275	Eukaryota	Fungi	Chytridiomycota	0	0	0	0	0	0	0	0	Chytridiomycota_sp.Unknown	86.5	1	0	15.2934	0.120192	0.20429	0	0.153374	0.357143	1.5873	0.0434972	0.116414	0	0.0980392	0	0	0	0	0	0	0	0	0	0	0	0
	OTU_2890	Seq5276	Eukaryota sp.	KIXZ02005276	0	0	0	0	0	0	0	0	0	0	0	Unknown	0	0	0	0	0	0	0	0	0	0	0.521966	0.116414	0	0	0	0.0139319	0.0938363	0.00566444	0.0191412	0.0184419	0.00527872	2.10444	0.13369	0.0855432	0.0101163	0.00787681
	OTU_5190	Seq5277	Chytridiomycota sp.	KIXZ02005277	0	0	0	0	0	0	0	0	0	0	0	Unknown	0	0	0	0	0	0	0	0	0	0	0	0	0	0	0.00221567	0.0383128	0.00268104	0.00424833	0.0063804	0.0158074	0.00527872	0.0292284	0.13369	1.49701	0.96611	0
	OTU_2638	Seq5278	Fungi sp.	KIXZ02005278	Eukaryota	Fungi	0	0	0	0	0	0	0	0	0	Fungi_sp.Unknown	96.9	1	0	0	0	0	0	0	0	0	0.0434972	0	0	0	0.00221567	0.010449	0.0134052	0.00566444	0.0063804	0.00526912	1.40414	0	0.0668449	0	0.00505817	0.00787681
	OTU_7436	Seq5279	Chytridiomycota sp.	KIXZ02005279	0	0	0	0	0	0	0	0	0	0	0	Unknown	0	0	0	0	0	0	0	0	0	0	0	0	0	0	0.00664702	0.0626937	0.00268104	0.00424833	0.0063804	0	0.00527872	0.0292284	0.935829	0.235244	1.13303	0
	OTU_5474	Seq5280	Eukaryota sp.	KIXZ02005280	0	0	0	0	0	0	0	0	0	0	0	Unknown	0	0	0.970874	0.237107	25.7212	0.102145	0.0489476	4.90798	0	0.0755858	0.0434972	0.349243	0.691244	0	0.0088627	0	0	0	0	0	0	0	0	0	0	0
	OTU_17913	Seq6143	Talaromyces sp.	KIXZ02006143	Eukaryota	Fungi	Ascomycota	Pezizomycotina	Eurotiomycetes	Eurotiomycetidae	Eurotiales	0	Trichocomaceae	0	Talaromyces	Talaromyces_pratensis_NRRL_62170Unknown	98.2	2	0	0.118554	0.480769	0	5.33529	0.460123	2.85714	0.151172	0.521966	1.6298	0.460829	0	0	0	0	0.00141611	0.0063804	0	0.00527872	0	0	0	0	0
	OTU_2885	Seq5281	Eukaryota sp.	KIXZ02005281	0	0	0	0	0	0	0	0	0	0	0	Unknown	0	0	0	0	0	0	0	0	0	0	0	0	0	0	0.013294	0.0139319	0.00536207	0.00424833	0.0127608	0.023711	0.53315	1.29579	0.13369	0	0.0252908	0
	OTU_5668	Seq6146	Eukaryota sp.	KIXZ02006146	0	0	0	0	0	0	0	0	0	0	0	Unknown	0	0	0	0.0592768	0.120192	5.82227	0.391581	0	0	0	8.17747	0.698487	0.230415	0	0	0	0	0	0	0	0	0	0	0	0	0
	OTU_2924	Seq5283	Pezizaceae sp.	KIXZ02005283	Eukaryota	Fungi	Ascomycota	Pezizomycotina	Pezizomycetes	0	Pezizales	0	Pezizaceae	0	0	Pezizaceae_sp.Unknown	96.5	1	0	0	0	0	0	0	0	0	0	0	0	0	0.0110784	0.00696597	0	0.00283222	0.0063804	0.00790368	0.00527872	2.34801	0	0.0213858	0.0151745	0
	OTU_6079	Seq5282	Eukaryota sp.	KIXZ02005282	0	0	0	0	0	0	0	0	0	0	0	Unknown	0	0	0	0	0.360577	0	0	0	0	0	0	3.02678	0	0	0.00221567	0.010449	0.00536207	0	0	0.576969	0.00527872	0	0.200535	0	0	0.00787681
	OTU_3797	Seq5284	Chytriomyces sp.	KIXZ02005284	Eukaryota	Fungi	Chytridiomycota	0	Chytridiomycetes	0	Chytridiales	0	Chytriomycetaceae	0	Chytriomyces	Chytriomyces_hyalinusUnknown	96.5	1	0	0	0.721154	0	0	0.153374	0	0	1.5659	0	0	0	0.00221567	0.0139319	0	0.00283222	0.0063804	0.00263456	0	0.0292284	0.0668449	4.25577	0.0151745	0.00787681
	OTU_3485	Seq5285	Clypeoloculus sp.	KIXZ02005285	Eukaryota	Fungi	Ascomycota	Pezizomycotina	Dothideomycetes	Pleosporomycetidae	Pleosporales	Massarineae	Morosphaeriaceae	0	Clypeoloculus	Clypeoloculus_sp.Unknown	87.5	1	0	0	0	0	0	0	0	0	0	0	0	0	0.00221567	0.0626937	0.00268104	0.00424833	0.0127608	0.00526912	0.00527872	2.12393	0.0668449	0	0.0101163	0.00787681
	OTU_4386	Seq5286	Eukaryota sp.	KIXZ02005286	0	0	0	0	0	0	0	0	0	0	0	Unknown	0	0	0	0	0	0	0	0	0	0	0	0	0	0	0.00443135	0.010449	0.00804311	0.00283222	0.0063804	0.00526912	0.147804	1.98753	0.0668449	0	0.0202327	0
	OTU_2991	Seq5287	Cryptomycota sp.	KIXZ02005287	Eukaryota	Fungi	Cryptomycota	0	0	0	0	0	0	0	0	Rozellomycota_sp.Unknown	92	1	0	0	0	0	0	0	0	0	0	0	0	0	0.00664702	0.00348299	0.00804311	0.00708055	0	0.0210765	0.00527872	2.13367	0.0668449	0.0213858	0.00505817	0
	OTU_3084	Seq5288	Chytridiomycota sp.	KIXZ02005288	Eukaryota	Fungi	Chytridiomycota	0	0	0	0	0	0	0	0	Chytridiomycota_sp.Unknown	87.9	1	0	1.06698	0	0.102145	0	0.306748	0	16.3265	0	0	0.230415	0.0980392	0	0	0	0	0	0	0	0	0	0	0	0
	OTU_2845	Seq5289	Eukaryota sp.	KIXZ02005289	0	0	0	0	0	0	0	0	0	0	0	Unknown	0	0	0	0.0592768	3.72596	0.102145	0	0	0	0	0	0.116414	0	0	0.449782	0	0.00268104	0.00283222	0.0063804	0	0.00527872	0	0	0	0.0151745	0
	OTU_2777	Seq5290	Fungi sp.	KIXZ02005290	Eukaryota	Fungi	0	0	0	0	0	0	0	0	0	Fungi_sp.Unknown	98.1	1	0	0	0	0	0	0	0	0	0	0	0	0	0.00664702	0.00696597	0.0107241	0.00283222	0.0127608	0.00263456	1.13492	0.00974279	0.0668449	0.171086	0.0101163	0.0039384
	OTU_2909	Seq5291	Boothiomyces sp.	KIXZ02005291	Eukaryota	Fungi	Chytridiomycota	0	Chytridiomycetes	0	Rhizophydiales	0	Terramycetaceae	0	Boothiomyces	Boothiomyces_sp.Unknown	99.6	1	0	0	0	0	0	0	0	0	0	0	0	0	0	0.010449	0.504035	0.00424833	0.0063804	0.0764022	0	0.0194856	0	0.213858	0.00505817	0.0039384
	OTU_4643	Seq5292	Urceomyces sp.	KIXZ02005292	Eukaryota	Fungi	Chytridiomycota	0	Chytridiomycetes	0	Rhizophydiales	0	Globomycetaceae	0	Urceomyces	Urceomyces_sphaerocarpusUnknown	97.9	2	0	0.0592768	0	0.102145	0	0	0.357143	0	3.56677	0.232829	0	0	0.00443135	0.00696597	0.0536207	0	0.0063804	0.216034	0	0.0292284	0.0668449	0.0213858	0.187152	0
	OTU_3453	Seq5293	Spizellomycetales sp.	KIXZ02005293	Eukaryota	Fungi	Chytridiomycota	0	Chytridiomycetes	0	Spizellomycetales	0	0	0	0	Spizellomycetales_sp.Unknown	98	1	0	0	0	0	0	0	0	0	0	0	0	0	0.00664702	0.00348299	0.00804311	0.00141611	0.0063804	0.00526912	0.00527872	0.0584567	0	4.59795	0.0101163	0
	OTU_4063	Seq5294	Fungi sp.	KIXZ02005294	Eukaryota	Fungi	0	0	0	0	0	0	0	0	0	Fungi_sp.Unknown	94.7	1	0	0	0	0	0	0	0	0	0	0	0	0	0	0.0139319	0.576423	0.00424833	0.0063804	0.00263456	0	0	0	0.0213858	0.0101163	0
	OTU_3133	Seq5295	Basidiomycota sp.	KIXZ02005295	0	0	0	0	0	0	0	0	0	0	0	Unknown	0	0	0	0	0	0	0	0	0	0	0	0	0	0	0	0.00348299	0	0.00141611	0	0.00526912	0.00527872	0.00974279	3.67647	0.0213858	0.819423	0.00787681
	OTU_4499	Seq5296	Rhizophydiales sp.	KIXZ02005296	0	0	0	0	0	0	0	0	0	0	0	Unknown	0	0	0	0	0	0	0	0	0	0	0	0	0	0	0.0088627	0	0	0.00424833	0.0063804	0.00263456	0.0580659	0.00974279	0.13369	0.0641574	0.986343	0.0039384
	OTU_5221	Seq5298	Endochytrium sp.	KIXZ02005298	Eukaryota	Fungi	Chytridiomycota	0	Chytridiomycetes	0	Cladochytriales	0	Endochytriaceae	0	Endochytrium	Endochytrium_sp.Unknown	96.9	1	0	0	0	0	0	0	0	0	0	0	0	0	0.00443135	0.724461	0	0.00424833	0.0063804	0	0	0.00974279	0.0668449	0.0427716	0.0101163	0.00787681
	OTU_3316	Seq5297	Eukaryota sp.	KIXZ02005297	0	0	0	0	0	0	0	0	0	0	0	Unknown	0	0	0	0	0	0	0	0	0	1.81406	0	0	0	0	0.00221567	0.0174149	0.36194	0.00566444	0	0	0.269215	0.00974279	0	0	0.00505817	0
	OTU_4399	Seq5299	Eukaryota sp.	KIXZ02005299	0	0	0	0	0	0	0	0	0	0	0	Unknown	0	0	0	0.0592768	0.240385	0.102145	0	0	0.357143	0	0.0434972	3.60885	0	8.23529	0	0.010449	0	0.00424833	0.548714	0.00263456	0.0105574	0.00974279	0	0.0213858	0.00505817	0
	OTU_3194	Seq5300	Fungi sp.	KIXZ02005300	Eukaryota	Fungi	0	0	0	0	0	0	0	0	0	Fungi_sp.Unknown	93.6	2	0	0	0	0	0	0	0	0	0	0	0	0	0.00221567	0.585142	0.00268104	0.0169933	0.0191412	0	0.0105574	0.00974279	0.26738	0.0641574	0.00505817	0.0039384
	OTU_3243	Seq5301	Eukaryota sp.	KIXZ02005301	0	0	0	0	0	0	0	0	0	0	0	Unknown	0	0	0	0	0	0	0	0	0	0	0	0	0	0	0	0.00348299	0.00268104	0.00141611	0.229694	0.00526912	0.0105574	1.46142	0.13369	0.0213858	0.00505817	0
	OTU_3694	Seq5302	Chytridiomycota sp.	KIXZ02005302	Eukaryota	Fungi	Chytridiomycota	0	0	0	0	0	0	0	0	Chytridiomycota_sp.Unknown	92.7	1	0.970874	9.78068	0.120192	0	0.0489476	0	0	1.51172	0	0	0	0	0	0	0	0	0	0	0	0	0	0	0	0
	OTU_3306	Seq5303	Cryptomycota sp.	KIXZ02005303	Eukaryota	Fungi	Cryptomycota	0	0	0	0	0	0	0	0	GS08_sp.Unknown	96.1	1	0	0	0	0	0	0	0	0	0	0	0	0	0.00221567	0	0	0.00141611	0.0191412	0.00526912	0	1.66602	0	0.0427716	0.00505817	0.00787681
	OTU_4876	Seq5304	Eukaryota sp.	KIXZ02005304	0	0	0	0	0	0	0	0	0	0	0	Unknown	0	0	0	0	0	0	0	0	0	0	0.782949	2.21187	0	0	0.00221567	0.010449	0.00268104	0	0.0893256	0.00526912	0.0158361	1.15939	0.0668449	0	0.00505817	0.00787681
	OTU_4019	Seq5305	Phaeosphaeriaceae sp.	KIXZ02005305	Eukaryota	Fungi	Ascomycota	Pezizomycotina	Dothideomycetes	Pleosporomycetidae	Pleosporales	Pleosporineae	Phaeosphaeriaceae	0	0	Phaeosphaeriaceae_sp.Unknown	92.2	1	0	0	0	0	0	0	0	0	0	0	0	0	0.00221567	0.010449	0	0.00283222	0.0127608	0.00790368	0	1.6173	0	0	0.00505817	0
	OTU_18552	Seq5307	Fungi sp.	KIXZ02005307	Eukaryota	Fungi	0	0	0	0	0	0	0	0	0	Fungi_sp.Unknown	94.7	1	0	0.592768	0	0	0	0	0	0	0	0	0	0	0.00664702	0.0139319	0.12869	0.00424833	0.599758	0.00790368	0.00527872	0	0.0668449	0.0213858	0.0151745	0
	OTU_9127	Seq5308	Paracamarosporium sp.	KIXZ02005308	Eukaryota	Fungi	Ascomycota	Pezizomycotina	Dothideomycetes	Pleosporomycetidae	Pleosporales	Massarineae	Didymosphaeriaceae	0	Paracamarosporium	Paracamarosporium_fagiUnknown	98.1	3	0	0	0	0	0	0	0	0	0.347977	0	0	0	0	0	0	0	0	0	0	0	0	0	0	0
	OTU_4807	Seq5306	Chytridiomycota sp.	KIXZ02005306	Eukaryota	Fungi	Chytridiomycota	0	0	0	0	0	0	0	0	Chytridiomycota_sp.Unknown	97.2	1	0	0	0	0	0	0	0	0	0	0	0	0	0.361155	0	0.00268104	0.00141611	0.0127608	0.00526912	0.00527872	0.0194856	0.0668449	0	0	0.00787681
	OTU_3708	Seq5309	Paraloratospora gahniae	KIXZ02005309	Eukaryota	Fungi	Ascomycota	Pezizomycotina	Dothideomycetes	Pleosporomycetidae	Pleosporales	Pleosporineae	Phaeosphaeriaceae	0	Paraloratospora	Paraloratospora_gahniaeUnknown	100	2	0	0	0	0	0	0	0	0	0	0	0	0	0.00221567	0	0.00268104	0.00141611	1.05277	0	0.0158361	0.00974279	0	0.0213858	0	0
	OTU_3477	Seq5310	Nigrohirschioporus sp.	KIXZ02005310	Eukaryota	Fungi	Basidiomycota	Agaricomycotina	Agaricomycetes	0	Hymenochaetales	0	Hirschioporaceae	0	Nigrohirschioporus	Nigrohirschioporus_submurinusUnknown	90.8	1	0	0	0	0	0	0	0	0	0	0	0	0	0.00443135	0	0.00536207	0	0	0.00790368	0.0105574	1.53936	0	0	0.0101163	0.00787681
	OTU_3506	Seq5311	Cryptomycota sp.	KIXZ02005311	Eukaryota	Fungi	Cryptomycota	0	0	0	0	0	0	0	0	Rozellomycota_sp.Unknown	90.1	1	0	0	0	0	0	0	0	0	0	0	0	0	0.00664702	0.00696597	0.00804311	0.00141611	0.0063804	0.376742	0	0.0194856	0.200535	0.0427716	0.030349	0.00787681
	OTU_3860	Seq5312	Lophiostoma sp.	KIXZ02005312	Eukaryota	Fungi	Ascomycota	Pezizomycotina	Dothideomycetes	Pleosporomycetidae	Pleosporales	0	Lophiostomataceae	0	Lophiostoma	Lophiostoma_biappendiculatum_JCM_12849Unknown	96.6	2	0	0	0	0	0	0	0	0	0	0	0	0	0.356723	0	0.00268104	0	0.0063804	0.00263456	0.00527872	0.0194856	0	0	0	0
	OTU_6736	Seq5313	Cryptomycota sp.	KIXZ02005313	Eukaryota	Fungi	Cryptomycota	0	0	0	0	0	0	0	0	Rozellomycota_sp.Unknown	86.1	1	0	0	0	0	0	0	0	0	0	0	0	0	0	0.010449	0.179629	0	0	0	0.0422297	0.0292284	0.0668449	0.0213858	0.41477	0.0039384
	OTU_7129	Seq5314	Gomphales sp.	KIXZ02005314	Eukaryota	Fungi	Basidiomycota	Agaricomycotina	Agaricomycetes	Phallomycetidae	Gomphales	0	0	0	0	Gomphales_sp.Unknown	98.6	1	0	0	0	0	0	0	0	0	0	0	0	0	0	0.00348299	0.00536207	0.00141611	0.95068	0.00263456	0.0105574	0.00974279	0	0.0213858	0.00505817	0.0039384
	OTU_5427	Seq5315	Cryptomycota sp.	KIXZ02005315	Eukaryota	Fungi	Cryptomycota	0	0	0	0	0	0	0	0	Rozellomycota_sp.Unknown	99.5	1	0	0	0	0	0	0	0	0	0	0	0	0	0	0.0139319	0.00268104	0.00566444	0.293498	0.00526912	0.522593	0	0.0668449	0	0.0151745	0
	OTU_4216	Seq5316	Chytridiomycota sp.	KIXZ02005316	0	0	0	0	0	0	0	0	0	0	0	Unknown	0	0	0	7.11322	0	0	0.0978953	0.153374	0	2.34316	0	0	0	0.196078	0	0	0	0	0	0	0	0	0	0	0	0
	OTU_3590	Seq5317	Eukaryota sp.	KIXZ02005317	0	0	0	0	0	0	0	0	0	0	0	Unknown	0	0	0	0	0	0.102145	0	0	0	0	1.6094	0	0	0	0.00664702	0.00348299	0	0.00424833	0.0063804	0.281898	0.0105574	0.0194856	0	0	0.00505817	0.0039384
	OTU_5508	Seq5319	Eukaryota sp.	KIXZ02005319	0	0	0	0	0	0	0	0	0	0	0	Unknown	0	0	0	0	0	0	0	0	0	0	0	0	0	0	0.00221567	0	0.00268104	0	0	0.00790368	0.00527872	0.974279	0	0.0213858	0	0.0039384
	OTU_3984	Seq5318	Typhula sp.	KIXZ02005318	Eukaryota	Fungi	Basidiomycota	Agaricomycotina	Agaricomycetes	Agaricomycetidae	Agaricales	Pleurotineae	Typhulaceae	0	Typhula	Typhula_sp.Unknown	93.1	1	0	0	0	0	0	0	0	0	0	0	0	0	0.00443135	0.00696597	0.00536207	0.00141611	0	0.00790368	0.712627	0	0.0668449	0.0213858	0.0101163	0.0039384
	OTU_5965	Seq6318	Cryptomycota sp.	KIXZ02006318	Eukaryota	Fungi	Cryptomycota	0	0	0	0	0	0	0	0	Rozellomycota_sp.Unknown	98.1	1	0	0	0.120192	0.102145	0.440529	0.153374	0	0.0755858	0.0434972	3.72526	0	4.60784	0	0	0	0	0	0	0.279772	0	0	0	0.00505817	0
	OTU_5200	Seq5320	Alphamyces sp.	KIXZ02005320	Eukaryota	Fungi	Chytridiomycota	0	Chytridiomycetes	0	Rhizophydiales	0	Alphamycetaceae	0	Alphamyces	Alphamyces_chaetiferUnknown	97.8	1	0	0	0	0	0	0	0	0	0.130492	0	0	0	0.00221567	0.00696597	0.00268104	0.00424833	0.0127608	0.32932	0	0	0.0668449	0	0.0101163	0.00787681
	OTU_4629	Seq5322	Eukaryota sp.	KIXZ02005322	0	0	0	0	0	0	0	0	0	0	0	Unknown	0	0	0	0	0	0	0	0	0	0	0	0	0	0	0.00221567	0	0.00268104	0.00566444	0	0.00526912	0.16364	0.945051	0.0668449	0	0.00505817	0.0039384
	OTU_4600	Seq5321	Polyphlyctis sp.	KIXZ02005321	Eukaryota	Fungi	Chytridiomycota	0	Chytridiomycetes	0	Chytridiales	0	Chytridiaceae	0	Polyphlyctis	Polyphlyctis_unispinaUnknown	98.1	1	0	0	0	0	0	0	0	0	0	0	0	0	0.00221567	0.00348299	0.00536207	0.00566444	0.0063804	0.00526912	0.0105574	0.0194856	0	2.65184	0.00505817	0
	OTU_11621	Seq6346	Curvularia sp.	KIXZ02006346	Eukaryota	Fungi	Ascomycota	Pezizomycotina	Dothideomycetes	Pleosporomycetidae	Pleosporales	Pleosporineae	Pleosporaceae	0	Curvularia	Curvularia_maraisiiUnknown	97.8	2	0	0	0	0	0	0	0	0	0	0	0	0	0	0	0	0	0.0127608	0	0	0	0	0	0	0
	OTU_3988	Seq6355	Archaeorhizomycetales sp.	KIXZ02006355	Eukaryota	Fungi	Ascomycota	Taphrinomycotina	Archaeorhizomycetes	0	Archaeorhizomycetales	0	0	0	0	Archaeorhizomycetales_sp.Unknown	97.9	1	0	0	0	0	0	0	0	0	0	0	0	0	0.00221567	0.00348299	0	0.00708055	0	0.00263456	0	0.00974279	0	0.0213858	0.627213	0
	OTU_7178	Seq5323	Eukaryota sp.	KIXZ02005323	0	0	0	0	0	0	0	0	0	0	0	Unknown	0	0	0	0	0	0	0	0	0	0	2.82732	0.349243	0	0	0	0	0	0	0	0	0	0	0	0	0	0
	OTU_4130	Seq5324	Cryptomycota sp.	KIXZ02005324	Eukaryota	Fungi	Cryptomycota	0	0	0	0	0	0	0	0	Rozellomycota_sp.Unknown	99.5	1	0	0	0	0	0	0	0	0	0	0	0	0	0.00443135	0.00696597	0.00268104	0.00141611	0.0063804	0.00263456	0.00527872	0.0194856	0.0668449	0	0.596864	0.00787681
	OTU_5590	Seq5325	Fungi sp.	KIXZ02005325	Eukaryota	Fungi	0	0	0	0	0	0	0	0	0	Fungi_sp.Unknown	87.4	1	0.970874	0	0	0.81716	0.0978953	0	0.357143	0.0755858	3.0013	0	0	0.294118	0	0	0.00268104	0	0	0.00526912	0.195312	0	0	0.0213858	0.0101163	0
	OTU_4177	Seq5328	Glomerales sp.	KIXZ02005328	Eukaryota	Fungi	Mucoromycota	Glomeromycotina	Glomeromycetes	0	Glomerales	0	0	0	0	Glomerales_sp.Unknown	96.6	1	0	0	0	0	0	0	0	0	0	0	0	0	0.268097	0.00696597	0.00536207	0.00141611	0.0063804	0	0	0.00974279	0	0.0213858	0.00505817	0
	OTU_5962	Seq6366	Cryptomycota sp.	KIXZ02006366	Eukaryota	Fungi	Cryptomycota	0	0	0	0	0	0	0	0	Rozellomycota_sp.Unknown	95.4	1	0	0	0	0	0	0	0	0	0	0	0	1.17647	0.00443135	0.00696597	0.00268104	0.00141611	0	0	0.0105574	0.0292284	0	0	0.541224	0
	OTU_4482	Seq5326	Eukaryota sp.	KIXZ02005326	0	0	0	0	0	0	0	0	0	0	0	Unknown	0	0	0	0	0	0	0	0	0.357143	0	0.434972	0	0	0	0.00443135	0.00696597	0	0	0.0063804	0.00526912	0.57538	0.00974279	0	0.0213858	0	0
	OTU_4340	Seq5327	Eukaryota sp.	KIXZ02005327	0	0	0	0	0	0	0	0	0	0	0	Unknown	0	0	0	0	0	0	0	0	0	0	0	0	0	0	0.00443135	0.00696597	0.00268104	0.00283222	0	0.00790368	0.0158361	0.0292284	1.87166	0	0.429944	0.0039384
	OTU_7944	Seq5329	Eukaryota sp.	KIXZ02005329	0	0	0	0	0	0	0	0	0	0	0	Unknown	0	0	0	0.0592768	0.120192	0	0	9.96933	4.64286	0	0	5.00582	0	0	0	0	0	0	0	0	0	0	0	0	0	0
	OTU_12407	Seq5330	Saccharomyces cerevisiae	KIXZ02005330	Eukaryota	Fungi	Ascomycota	Saccharomycotina	Saccharomycetes	0	Saccharomycetales	0	Saccharomycetaceae	0	Saccharomyces	Saccharomyces_cerevisiaeUnknown	100	2	20.3883	0.474215	1.5625	1.32789	0.636319	1.84049	3.57143	0.604686	0.478469	0.465658	1.6129	0.784314	0	0	0	0	0	0	0	0	0	0	0	0
	OTU_6190	Seq5331	Eukaryota sp.	KIXZ02005331	0	0	0	0	0	0	0	0	0	0	0	Unknown	0	0	0	0	0.120192	6.53728	0	0.153374	0	0	0.260983	5.00582	0.691244	0	0	0	0	0	0	0	0	0	0	0	0	0
	OTU_5416	Seq5332	Pleosporales sp.	KIXZ02005332	Eukaryota	Fungi	Ascomycota	Pezizomycotina	Dothideomycetes	Pleosporomycetidae	Pleosporales	0	0	0	0	Pleosporales_sp.Unknown	99.5	1	0	0	0	0	0	0	0	0	0	0	0	0	0.00221567	0.00348299	0.00268104	0	0.0063804	0.0684986	0.438133	0.00974279	0	0.0641574	0.0101163	0
	OTU_4017	Seq5333	Candida vartiovaarae	KIXZ02005333	Eukaryota	Fungi	Ascomycota	Saccharomycotina	Pichiomycetes	0	Serinales	0	Debaryomycetaceae	0	Candida	Candida_vartiovaaraeUnknown	100	3	0	0	0	0	0	0	0	0	0	0	0	0	0	0	0.00536207	0.00141611	0.0063804	0.00526912	0	1.08145	0.0668449	0.0641574	0	0
	OTU_4793	Seq5334	Fungi sp.	KIXZ02005334	Eukaryota	Fungi	0	0	0	0	0	0	0	0	0	Fungi_sp.Unknown	90.5	1	1.94175	0.0592768	0.480769	0	0.244738	0.153374	1.42857	0	4.21923	0	0	0	0	0	0	0	0	0	0	0	0	0	0	0
	OTU_4663	Seq5335	Rhizophydiales sp.	KIXZ02005335	Eukaryota	Fungi	Chytridiomycota	0	Chytridiomycetes	0	Rhizophydiales	0	0	0	0	Rhizophydiales_sp.Unknown	96.7	1	0	0	0	0	0	0	0	0	0	0	0	0	0.239293	0	0.00268104	0.00424833	0.0127608	0	0	0	0.0668449	0.0213858	0	0.0039384
	OTU_4593	Seq5336	Golovinomyces glandulariae	KIXZ02005336	Eukaryota	Fungi	Ascomycota	Pezizomycotina	Leotiomycetes	0	Erysiphales	0	Erysiphaceae	0	Golovinomyces	Golovinomyces_glandulariaeUnknown	100	2	0	0	0	0	0	0	0	0	0	0	0	0	0.00443135	0	0.00268104	0.00283222	0.223314	0.00526912	0.332559	0.0292284	0.0668449	0.0641574	0.00505817	0
	OTU_5567	Seq5337	Chytridiomycota sp.	KIXZ02005337	0	0	0	0	0	0	0	0	0	0	0	Unknown	0	0	0	0	0	0	0	0	0	0	0	0.814901	0	0	0	0.0592108	0	0	0.395585	0.065864	0.00527872	0	0	0	0.00505817	0.0039384
	OTU_4269	Seq6406	Podospora sp.	KIXZ02006406	Eukaryota	Fungi	Ascomycota	Pezizomycotina	Sordariomycetes	Sordariomycetidae	Sordariales	0	Podosporaceae	0	Podospora	Podospora_austrohemisphaericaUnknown	94	1	0	0	0	0	0	0	0	0	0	0	0	0	0	0	0	0.00708055	0.0063804	0	0.00527872	0.974279	0	0.0427716	0.0101163	0
	OTU_4380	Seq5338	Pleosporales sp.	KIXZ02005338	Eukaryota	Fungi	Ascomycota	Pezizomycotina	Dothideomycetes	Pleosporomycetidae	Pleosporales	0	0	0	0	Pleosporales_sp.Unknown	100	1	0	0	0	0	0	0	0	0	0.60896	0	0	0	0	0	0	0.00141611	0.0063804	0.00263456	0.480363	0.0194856	0	0	0	0
	OTU_4874	Seq5339	Chytridiomycota sp.	KIXZ02005339	0	0	0	0	0	0	0	0	0	0	0	Unknown	0	0	0	0.414938	0	0.20429	0	0.306748	0	4.53515	0	0.116414	0	0.0980392	0	0.114939	0	0	0.0063804	0	0	0	0	0	0	0.0039384
	OTU_6480	Seq6411	Betamyces sp.	KIXZ02006411	Eukaryota	Fungi	Chytridiomycota	0	Chytridiomycetes	0	Rhizophydiales	0	Alphamycetaceae	0	Betamyces	Betamyces_sp.Unknown	94.9	1	0	0	0	0	0	0.306748	0	0	2.30535	0.116414	0	0.0980392	0	0	0	0	0.0063804	0.0210765	0.0263936	0	2.54011	0	0	0
	OTU_12056	Seq5341	Eukaryota sp.	KIXZ02005341	0	0	0	0	0	0	0	0	0	0	0	Unknown	0	0	0	2.07469	0	0	0	0	0	0	0	0	16.129	0	0	0	0	0	0	0	0	0	0	0	0	0
	OTU_4186	Seq5340	Paranamyces sp.	KIXZ02005340	Eukaryota	Fungi	Chytridiomycota	0	Chytridiomycetes	0	Rhizophydiales	0	Halomycetaceae	0	Paranamyces	Paranamyces_uniporusUnknown	94.8	1	0	0	0	0	0	0	0	0	0	0	0	0	0.00221567	0	0.00268104	0.00141611	0	0	0.538429	0	0	0.0213858	0.00505817	0
	OTU_6547	Seq5342	Eukaryota sp.	KIXZ02005342	0	0	0	0	0	0	0	0	0	0	0	Unknown	0	0	0	0	1.44231	0	0.0489476	4.60123	1.07143	0	2.52284	0	0	0	0	0	0	0	0	0	0	0	0	0	0	0
	OTU_5658	Seq5344	Monoblepharella sp.	KIXZ02005344	Eukaryota	Fungi	Chytridiomycota	0	Monoblepharidomycetes	0	Monoblepharidales	0	Monoblepharidaceae	0	Monoblepharella	Monoblepharella_mexicanaUnknown	93.7	1	0	0	0	0	0	0	0	0	0	0	0	0	0.00221567	0.010449	0.0107241	0.00141611	0.0063804	0.00263456	0.00527872	0.867108	0	0.0213858	0	0
	OTU_4594	Seq5343	Rhizophydiales sp.	KIXZ02005343	Eukaryota	Fungi	Chytridiomycota	0	Chytridiomycetes	0	Rhizophydiales	0	0	0	0	Rhizophydiales_sp.Unknown	99.4	2	0	0	0	0	0	0	0	0	0	0	0	0	0.00221567	0	0.00804311	0	0	0	0	0.00974279	6.41711	0	0.00505817	0
	OTU_4722	Seq5345	Geastrum sp.	KIXZ02005345	Eukaryota	Fungi	Basidiomycota	Agaricomycotina	Agaricomycetes	Phallomycetidae	Geastrales	0	Geastraceae	0	Geastrum	Geastrum_sp.Unknown	94.3	1	0	0	0	0	0	0	0	0	0	0	0	0	0.223783	0	0	0.00141611	0	0.00263456	0	0	0	0	0	0
	OTU_7429	Seq5346	Ascomycota sp.	KIXZ02005346	Eukaryota	Fungi	Ascomycota	0	0	0	0	0	0	0	0	Ascomycota_sp.Unknown	88.9	1	0	0	0	0	0.636319	0	0	0	0	0	0	0	0.00221567	0.00348299	0.214483	0	0.0063804	0.00263456	0	0.00974279	0	0.0213858	0.00505817	0
	OTU_4955	Seq5347	Basidiomycota sp.	KIXZ02005347	0	0	0	0	0	0	0	0	0	0	0	Unknown	0	0	0	0	0	0	0	0	0	0	0	0	0	0	0.00443135	0.00348299	0.00268104	0	0	0.0474221	0.0158361	0.0292284	4.6123	0.0213858	0.0101163	0.0039384
	OTU_13327	Seq6437	Fusarium sp.	KIXZ02006437	Eukaryota	Fungi	Ascomycota	Pezizomycotina	Sordariomycetes	Hypocreomycetidae	Hypocreales	0	Nectriaceae	0	Fusarium	Bisifusarium_dimerumUnknown	87.9	1	0	0	0	0	0	0	0	0	0	0	0	0	0	0.167183	0	0	0	0.00263456	0.00527872	0.00974279	0	0	0	0
	OTU_4873	Seq5348	Campylospora chaetocladia	KIXZ02005348	Eukaryota	Fungi	Ascomycota	Pezizomycotina	Sordariomycetes	Hypocreomycetidae	0	0	0	0	Campylospora	Campylospora_chaetocladiaUnknown	99.5	1	0	0	0	0	0.0489476	0.153374	0	0	0	0	0.230415	9.21569	0	0	0	0	0	0	0	0	0	0	0	0
	OTU_4405	Seq5349	Cistella sp.	KIXZ02005349	Eukaryota	Fungi	Ascomycota	Pezizomycotina	Leotiomycetes	0	Helotiales	0	0	0	Cistella	Cistella_sp.Unknown	95.9	2	0	0	0	0	0	0	0	0	0	0	0	0	0.00221567	0.00696597	0	0	0.0063804	0	0.469806	0	0	0.0213858	0.00505817	0
	OTU_4866	Seq5350	Ascobolus sp.	KIXZ02005350	Eukaryota	Fungi	Ascomycota	Pezizomycotina	Pezizomycetes	0	Pezizales	0	Ascobolaceae	0	Ascobolus	Ascobolus_sp.Unknown	92.9	1	0	0	0	0	0	0	0	0	0	0	0	0	0	0.00348299	0.00804311	0	0	0.00263456	0	0.00974279	0	0.0427716	0.445119	0
	OTU_6523	Seq5351	Eukaryota sp.	KIXZ02005351	0	0	0	0	0	0	0	0	0	0	0	Unknown	0	0	0	0	0	0	0	0	0	0	0	0	0	0	0	0.00348299	0.117966	0	0	0.113286	0.00527872	0.00974279	0	0.0427716	0	0.0039384
	OTU_13804	Seq5352	Eukaryota sp.	KIXZ02005352	0	0	0	0	0	0	0	0	0	0	0	Unknown	0	0	0	0	0.480769	0	0.0489476	0	0	0	1.5224	0.465658	0	0	0.00443135	0	0	0.00141611	0.0063804	0.00263456	0.20587	0	0.200535	0	0.00505817	0
	OTU_5739	Seq5353	Chytridiomycota sp.	KIXZ02005353	Eukaryota	Fungi	Chytridiomycota	0	0	0	0	0	0	0	0	Chytridiomycota_sp.Unknown	86.7	1	0	0	0	0	0	0	0	0	0	0	0	0	0	0.00348299	0	0	0.063804	0.00263456	0.0105574	0	5.2139	0	0	0.0039384
	OTU_15153	Seq5356	Eukaryota sp.	KIXZ02005356	0	0	0	0	0	0	0	0	0	0	0	Unknown	0	0	0	0	0	0.40858	0.0489476	0	0	0	0.0434972	1.74622	0	1.66667	0	0	0.00804311	0	0	0	0	0	0	0	0	0
	OTU_5905	Seq5354	Eukaryota sp.	KIXZ02005354	0	0	0	0	0	0	0	0	0	0	0	Unknown	0	0	0	0	0.120192	0.102145	1.0279	0	0.357143	0	1.91388	0.349243	0	0	0	0	0	0	0.133988	0	0	0	0	0	0	0
	OTU_5107	Seq5355	Basidiomycota sp.	KIXZ02005355	Eukaryota	Fungi	Basidiomycota	0	0	0	0	0	0	0	0	Basidiomycota_sp.Unknown	97.6	1	0	0.118554	9.97596	0.102145	0	0	0	0.0755858	0	0.232829	0	0	0	0	0	0	0	0	0	0	0	0	0	0
	OTU_6812	Seq6446	Fungi sp.	KIXZ02006446	Eukaryota	Fungi	0	0	0	0	0	0	0	0	0	Fungi_sp.Unknown	97.9	2	0	0	0	0	0	0	0.357143	0	0	0	0	0	0	0	0.00268104	0	0	0.0764022	0	0	0.0668449	0.0427716	0	0
	OTU_6215	Seq5358	Eukaryota sp.	KIXZ02005358	0	0	0	0	0	0	0	0	0	0	0	Unknown	0	0	0	0	0	1.02145	0.0978953	0	0.357143	0.0755858	3.1318	0	0	0	0	0	0	0	0	0	0	0	0	0	0	0
	OTU_5366	Seq5357	Protrudomyces sp.	KIXZ02005357	Eukaryota	Fungi	Chytridiomycota	0	Chytridiomycetes	0	Rhizophydiales	0	Protrudomycetaceae	0	Protrudomyces	Protrudomyces_sp.Unknown	96.7	2	0	0	0	0	0	0	0	0.0755858	0	0.582072	10.5991	0	0	0.00348299	0	0	0	0	0.168919	0	0	0	0.0101163	0.0039384
	OTU_5239	Seq5359	Chytridiomycetes sp.	KIXZ02005359	0	0	0	0	0	0	0	0	0	0	0	Unknown	0	0	0	0	0	0	0	0	0	0	0	0	0	0	0.00221567	0.00348299	0.176948	0.00283222	0	0	0.073902	0	0.0668449	0	0.0101163	0.00787681
	OTU_5778	Seq5360	Eukaryota sp.	KIXZ02005360	0	0	0	0	0	0	0	0	0	0	0	Unknown	0	0	0	0.0592768	0.120192	5.41369	0	0.153374	0	0.0755858	0.0434972	0.232829	0.460829	0.0980392	0.00221567	0	0	0	0.127608	0	0	0.00974279	0	0	0.00505817	0
	OTU_6689	Seq5361	Eukaryota sp.	KIXZ02005361	0	0	0	0	0	0	0	0	0	0	0	Unknown	0	0	0	0.0592768	0	0	0	0	0.357143	0	1.30492	0.116414	0	0	0	0	0	0	0.0063804	0	0	0	0	0.0641574	0.257967	0
	OTU_8134	Seq5363	Chytridiomycota sp.	KIXZ02005363	0	0	0	0	0	0	0	0	0	0	0	Unknown	0	0	0.970874	0	0.240385	0	2.69212	0	0	0.0755858	0.0869943	0.814901	0	0	0	0	0	0	0	0.00263456	0	0	0	0	0	0.0433224
	OTU_4922	Seq5362	Cryptomycota sp.	KIXZ02005362	Eukaryota	Fungi	Cryptomycota	0	0	0	0	0	0	0	0	Rozellomycota_sp.Unknown	100	1	0	0	0	0	0	0	0	0	0.0434972	0	0	0	0.00443135	0.00696597	0.00268104	0.00141611	0	0.17915	0.00527872	0.0194856	0	0.0641574	0	0.00787681
	OTU_9146	Seq5364	Eukaryota sp.	KIXZ02005364	0	0	0	0	0	0	0	0	0	0	0	Unknown	0	0	0	0	0.961538	0	0	0	0	0	0	5.93714	0	0.0980392	0	0	0	0	0.0063804	0	0	0	0	0	0.101163	0
	OTU_5521	Seq6475	Phoma sp.	KIXZ02006475	Eukaryota	Fungi	Ascomycota	Pezizomycotina	Dothideomycetes	Pleosporomycetidae	Pleosporales	Pleosporineae	Didymellaceae	0	Phoma	Atradidymella_muscivoraUnknown	97.3	1	0	0	0	0	0	0	0	0	0	0	0	0	0	0.00348299	0.00268104	0.00283222	0.48491	0.00263456	0.0105574	0	0	0	0	0
	OTU_4966	Seq5365	Chytridiomycota sp.	KIXZ02005365	Eukaryota	Fungi	Chytridiomycota	0	0	0	0	0	0	0	0	Lobulomycetes_sp.Unknown	91.8	1	0	0	0	0	0	0	0	0	0	0	0	0	0	0.00348299	0.00268104	0	0	0.00790368	0.00527872	0.730709	0	0	0.00505817	0
	OTU_18687	Seq5366	Cryptomycota sp.	KIXZ02005366	Eukaryota	Fungi	Cryptomycota	0	0	0	0	0	0	0	0	Rozellomycota_sp.Unknown	93.8	1	0	0	0	0	0	0	0	0	0	0	0	0	0.00664702	0.00348299	0.00536207	0	0.0063804	0.189688	0	0.0194856	0	0	0.00505817	0.0039384
	OTU_6354	Seq5367	Eukaryota sp.	KIXZ02005367	0	0	0	0	0	0	0	0	0	0	0	Unknown	0	0	0	0	0	0	0	0	0	0	0	0	0	0	0	0.00348299	0.00268104	0	0.133988	0	0.00527872	0.0194856	0	1.11206	0.00505817	0.0039384
	OTU_4893	Seq5368	Wallemia marietelkes	KIXZ02005368	Eukaryota	Fungi	Basidiomycota	Wallemiomycotina	Wallemiomycetes	0	Wallemiales	0	Wallemiaceae	0	Wallemia	Wallemia_marietelkes_BRIP_73014aUnknown	99.5	3	0	0	0.360577	0	0	0	0	0	0	0	0	0	0.152881	0	0.00536207	0.00141611	0	0	0.00527872	0	0	0	0.0101163	0
	OTU_6117	Seq5369	Eukaryota sp.	KIXZ02005369	0	0	0	0	0	0	0	0	0	0	0	Unknown	0	0	0	0	0.120192	0	0	0	0.357143	0.0755858	1.34841	0	0	0	0.00221567	0	0	0.00141611	0	0.00526912	0	0.370226	0	0	0	0
	OTU_5523	Seq5371	Eukaryota sp.	KIXZ02005371	0	0	0	0	0	0	0	0	0	0	0	Unknown	0	0	0	0.0592768	0	0.102145	0	0	0.357143	0	2.56633	0	0.230415	0	0	0.0383128	0	0	0	0	0	0	0	0	0.0101163	0
	OTU_7203	Seq5370	Eukaryota sp.	KIXZ02005370	0	0	0	0	0	0	0	0	0	0	0	Unknown	0	0	0	0	0	0	0	0	0	0	0	0	0	0	0.00221567	0.00348299	0	0	0.0255216	0.042153	0	0.535853	0	0.0213858	0	0
	OTU_5075	Seq6494	Cryptomycota sp.	KIXZ02006494	Eukaryota	Fungi	Cryptomycota	0	0	0	0	0	0	0	0	Rozellomycota_sp.Unknown	94.9	1	0	0	0	0	0	0	0	0	0	0	0	0	0.00221567	0.00348299	0.00268104	0	0	0.00526912	0.0158361	0.0292284	0	0	0.338897	0
	OTU_5943	Seq5372	Fungi sp.	KIXZ02005372	Eukaryota	Fungi	0	0	0	0	0	0	0	0	0	Fungi_sp.Unknown	98	1	0	0	0	0	0	0	0	0	0	0	0	0	0	0.00348299	0	0	0	0	0.00527872	0	0	0	0.379363	0
	OTU_5187	Seq5373	Rhizophydiales sp.	KIXZ02005373	Eukaryota	Fungi	Chytridiomycota	0	Chytridiomycetes	0	Rhizophydiales	0	0	0	0	Rhizophydiales_sp.Unknown	92.3	1	0	0	0	0	0	0	0	1.88964	0.0434972	0	0	0	0.00221567	0	0.123328	0	0.0127608	0	0.00527872	0	0	0	0	0
	OTU_5462	Seq5375	Periconia sp.	KIXZ02005375	Eukaryota	Fungi	Ascomycota	Pezizomycotina	Dothideomycetes	Pleosporomycetidae	Pleosporales	Massarineae	Periconiaceae	0	Periconia	Periconia_pseudobyssoidesUnknown	90.9	1	0	0	0	0.61287	0	0	0	0	0	0	0	0	0	0	0	0	0.0063804	0	0.32728	0.00974279	0	0	0.00505817	0.0039384
	OTU_5737	Seq5374	Fungi sp.	KIXZ02005374	Eukaryota	Fungi	0	0	0	0	0	0	0	0	0	Fungi_sp.Unknown	89.2	1	0	0	0	0	0	0	0	0	0	0	0	0	0	0.160217	0.00536207	0.00283222	0.121228	0	0.00527872	0.00974279	0	0	0	0.00787681
	OTU_5809	Seq5376	Chytridiomycota sp.	KIXZ02005376	Eukaryota	Fungi	Chytridiomycota	0	0	0	0	0	0	0	0	Chytridiomycota_sp.Unknown	94.9	1	0.970874	0	0.240385	0.102145	0.0489476	0.153374	0	0	2.74032	0	0	0	0	0	0	0	0	0	0	0	0	0	0	0
	OTU_7753	Seq6513	Eukaryota sp.	KIXZ02006513	0	0	0	0	0	0	0	0	0	0	0	Unknown	0	0	0.970874	1.30409	1.44231	0	0.146843	0	0.357143	0	0	2.32829	0.230415	0	0.0110784	0	0	0	0	0	0	0	0	0	0	0
	OTU_5848	Seq5378	Eukaryota sp.	KIXZ02005378	0	0	0	0	0	0	0	0	0	0	0	Unknown	0	0	0	0	3.36538	0	0.0978953	0	0	0	1.5659	0.116414	0	0	0	0	0	0	0	0	0	0	0	0	0	0
	OTU_5909	Seq5377	Hypocreales sp.	KIXZ02005377	Eukaryota	Fungi	Ascomycota	Pezizomycotina	Sordariomycetes	Hypocreomycetidae	Hypocreales	0	0	0	0	Hypocreales_sp.Unknown	97.8	1	0	0	0	0	0	0	0	0	0	0	0	0	0.00221567	0.00348299	0	0.00141611	0	0.00263456	0.337838	0.00974279	0	0	0.00505817	0
	OTU_16564	Seq6520	Saccothecium sp.	KIXZ02006520	Eukaryota	Fungi	Ascomycota	Pezizomycotina	Dothideomycetes	Dothideomycetidae	Dothideales	0	Saccotheciaceae	0	Saccothecium	Saccothecium_australianum_BRIP_72385dUnknown	93	3	0	0	0	0	0	0	0	0	0	0	0	0	0	0.00696597	0	0	0.395585	0	0.00527872	0.00974279	0.0668449	0.0427716	0	0
	OTU_7559	Seq5379	Chytridiomycetes sp.	KIXZ02005379	0	0	0	0	0	0	0	0	0	0	0	Unknown	0	0	0	0	0	0	0	0	0	0	0.0869943	0	0	0	0	0.00348299	0.00268104	0	0.140369	0.100113	0.00527872	0.00974279	0	0.0213858	0	0
	OTU_8184	Seq6524	Cladochytriales sp.	KIXZ02006524	Eukaryota	Fungi	Chytridiomycota	0	Chytridiomycetes	0	Cladochytriales	0	0	0	0	Cladochytriales_sp.Unknown	85.5	1	0	0	0	0	0	0	0	0	0	0	0	0	0.00221567	0.0452788	0	0	0	0.129093	0	0	0.0668449	0	0.00505817	0.0039384
	OTU_7943	Seq5380	Eukaryota sp.	KIXZ02005380	0	0	0	0	0	0	0	0	0	0	0	Unknown	0	0	0	0	0.240385	0	0.0489476	0	0	0	0	0.116414	0	2.7451	0.0110784	0	0	0	0.16589	0	0.00527872	0	0	0	0	0
	OTU_13866	Seq6543	Subulicystidium sp.	KIXZ02006543	Eukaryota	Fungi	Basidiomycota	Agaricomycotina	Agaricomycetes	0	Corticiales	0	Corticiaceae	0	Subulicystidium	Subulicystidium_sp.Unknown	97.3	1	0	0	0	0.102145	0	0	0	0	0	0	0	0	0	0	0	0	0	0	0	0	0	0	0	0
	OTU_6008	Seq5381	Fungi sp.	KIXZ02005381	Eukaryota	Fungi	0	0	0	0	0	0	0	0	0	Fungi_sp.Unknown	94.7	1	0	0	0	0	0	0	0	0	0	0	0	0	0.00443135	0.00696597	0.00268104	0	0	0.00263456	0.274493	0.00974279	0	0.0213858	0.00505817	0
	OTU_7148	Seq5382	Eukaryota sp.	KIXZ02005382	0	0	0	0	0	0	0	0	0	0	0	Unknown	0	0	0	0	4.32692	0	0	0	0.357143	0.982615	0.0434972	0.931315	0	0	0	0	0	0	0	0	0	0	0	0	0	0
	OTU_6011	Seq5384	Golovinomyces latisporus	KIXZ02005384	Eukaryota	Fungi	Ascomycota	Pezizomycotina	Leotiomycetes	0	Erysiphales	0	Erysiphaceae	0	Golovinomyces	Golovinomyces_latisporusUnknown	100	3	0	0.0592768	0.120192	0.102145	0	0	0	0.0755858	0	0	8.98618	1.07843	0	0	0	0	0	0	0	0	0	0	0	0
	OTU_6150	Seq5383	Fungi sp.	KIXZ02005383	Eukaryota	Fungi	0	0	0	0	0	0	0	0	0	Fungi_sp.Unknown	91.2	1	0	0.0592768	0	0	0	0.153374	0	0.151172	2.34885	0	0	0	0	0	0	0	0	0	0	0	0	0	0	0
	OTU_5976	Seq5385	Ascomycota sp.	KIXZ02005385	Eukaryota	Fungi	Ascomycota	0	0	0	0	0	0	0	0	Ascomycota_sp.Unknown	100	2	0	0	0	0	0	0	0	0	0	0	0	0	0.00221567	0	0	0.00283222	0	0.00526912	0.274493	0	0.0668449	0	0.00505817	0
	OTU_5907	Seq6560	Periconia sp.	KIXZ02006560	Eukaryota	Fungi	Ascomycota	Pezizomycotina	Dothideomycetes	Pleosporomycetidae	Pleosporales	Massarineae	Periconiaceae	0	Periconia	Periconia_festucaeUnknown	94.1	1	0	0	0	0	0	0	0	0	0	0	0	0	0	0.00348299	0	0.00141611	0	0.00263456	0.279772	0	0.0668449	0	0	0
	OTU_6343	Seq5386	Teratosphaeriaceae sp.	KIXZ02005386	Eukaryota	Fungi	Ascomycota	Pezizomycotina	Dothideomycetes	Dothideomycetidae	Mycosphaerellales	0	Teratosphaeriaceae	0	0	Teratosphaeriaceae_sp.Unknown	97.8	1	0	0	0	0	0	0	0	0	0	0	0	0	0	0.00696597	0	0	0.344542	0	0	0	0.0668449	0	0.00505817	0
	OTU_8995	Seq5387	Cladochytriales sp.	KIXZ02005387	0	0	0	0	0	0	0	0	0	0	0	Unknown	0	0	0	0	0	0	0	0	0	0	0	0	0	0	0	0.0940406	0	0	0	0.0711331	0.00527872	0.00974279	0	0	0.00505817	0
	OTU_8201	Seq5388	Eukaryota sp.	KIXZ02005388	0	0	0	0	0	0	0	0	0	0	0	Unknown	0	0	0	0	0	0	0	0	0	0	0	0	0	0	0	0.00348299	0	0.00141611	0.0063804	0.00263456	0	0	1.13636	0	0.182094	0
	OTU_6069	Seq5389	Cryptomycota sp.	KIXZ02005389	0	0	0	0	0	0	0	0	0	0	0	Unknown	0	0	2.91262	0	0.120192	0	1.17474	0.153374	0	0	0.0434972	2.67753	0	0	0	0	0	0	0	0	0	0	0	0	0	0
	OTU_11653	Seq5390	Eukaryota sp.	KIXZ02005390	0	0	0	0	0	0	0	0	0	0	0	Unknown	0	0	0.970874	0	0	0.20429	0.146843	0	0	0	1.69639	1.28056	0	0	0	0	0	0	0	0	0	0	0	0	0	0
	OTU_6223	Seq5391	Fungi sp.	KIXZ02005391	Eukaryota	Fungi	0	0	0	0	0	0	0	0	0	Fungi_sp.Unknown	86.9	1	0	0	0	0	0	0	0	0	0	0	0	0	0	0.00696597	0	0	0	0.065864	0	0.00974279	0.0668449	0	0.00505817	0.0984601
	OTU_6152	Seq5392	Fungi sp.	KIXZ02005392	Eukaryota	Fungi	0	0	0	0	0	0	0	0	0	Fungi_sp.Unknown	95.6	1	0	0	0	0	0	0	0	0	0	0	0	0	0.00221567	0	0	0	0	0.129093	0.0211149	0	0	0	0	0.0039384
	OTU_6685	Seq5393	Fungi sp.	KIXZ02005393	Eukaryota	Fungi	0	0	0	0	0	0	0	0	0	Fungi_sp.Unknown	95.2	1	0	0	0.600962	0	0	0	0	0	2.00087	0.232829	0	0	0	0	0	0	0	0	0	0	0	0	0	0
	OTU_7287	Seq5394	Phaeosphaeria breonadiae	KIXZ02005394	Eukaryota	Fungi	Ascomycota	Pezizomycotina	Dothideomycetes	Pleosporomycetidae	Pleosporales	Pleosporineae	Phaeosphaeriaceae	0	Phaeosphaeria	Phaeosphaeria_breonadiae_CPC_25944Unknown	100	2	0	0	0	0	0	0	0	0	0	0	0	0	0.00221567	0.00348299	0	0.00141611	0.306259	0	0	0.0194856	0	0	0	0.0039384
	OTU_7197	Seq5395	Ascomycota sp.	KIXZ02005395	Eukaryota	Fungi	Ascomycota	0	0	0	0	0	0	0	0	Ascomycota_sp.Unknown	100	2	0	0.0592768	0	0	0	0	0	0	0	0.116414	0	5	0	0	0	0	0	0	0	0	0	0	0	0
	OTU_7706	Seq6596	Eukaryota sp.	KIXZ02006596	0	0	0	0	0	0	0	0	0	0	0	Unknown	0	0	0	0	3.60577	0	0	0	0	0	0.173989	1.74622	0	0	0	0	0	0	0	0	0	0	0	0	0	0
	OTU_6161	Seq5396	Cryptomycota sp.	KIXZ02005396	Eukaryota	Fungi	Cryptomycota	0	0	0	0	0	0	0	0	GS08_sp.Unknown	92.4	1	0	0	0	0	0	0	0	0	0	0	0	0	0.00443135	0.00348299	0.00268104	0.00141611	0.0382824	0.00263456	0.195312	0.00974279	0	0.0213858	0	0.0039384
	OTU_6168	Seq5397	Sordariomycetes sp.	KIXZ02005397	Eukaryota	Fungi	Ascomycota	Pezizomycotina	Sordariomycetes	0	0	0	0	0	0	Sordariomycetes_sp.Unknown	95.8	2	0	0	0	0	0	0	0	0	0	0	0	0	0	0	0	0.00141611	0.31902	0	0	0	0	0	0	0
	OTU_6624	Seq5398	Eukaryota sp.	KIXZ02005398	0	0	0	0	0	0	0	0	0	0	0	Unknown	0	0	0	0	1.20192	0	0	0	0	0	0	0	0	0	0.00221567	0.00348299	0	0.00283222	0.0063804	0.0869405	0.0105574	0	0	0	0.00505817	0
	OTU_7196	Seq6614	Cortinarius sp.	KIXZ02006614	Eukaryota	Fungi	Basidiomycota	Agaricomycotina	Agaricomycetes	Agaricomycetidae	Agaricales	Agaricineae	Cortinariaceae	0	Cortinarius	Cortinarius_sp.Unknown	99.2	3	0	0	0	0	0	0	0	0	0	0	0	0	0.0997053	0	0	0	0.0063804	0	0.00527872	0	0	0	0.0101163	0
	OTU_17120	Seq6616	Eukaryota sp.	KIXZ02006616	0	0	0	0	0	0	0	0	0	0	0	Unknown	0	0	0	0	0	0.102145	0	0	0	0	0.434972	0	0	0	0	0	0	0	0	0	0	0	0	0	0	0
	OTU_7036	Seq6613	Trichoderma sp.	KIXZ02006613	Eukaryota	Fungi	Ascomycota	Pezizomycotina	Sordariomycetes	Hypocreomycetidae	Hypocreales	0	Hypocreaceae	0	Trichoderma	Trichoderma_piluliferumUnknown	95.4	3	0	0	0	0	0	0	0	0	0	0	0	0	0	0	0	0	0.287118	0	0	0	0	0	0	0
	OTU_7478	Seq5399	Eukaryota sp.	KIXZ02005399	0	0	0	0	0	0	0	0	0	0	0	Unknown	0	0	0	0	0	0	0	0	0	0	0	0	0	0	0.00221567	0	0	0	0.102086	0.00263456	0.16364	0	0	0	0	0
	OTU_11516	Seq5400	Eukaryota sp.	KIXZ02005400	0	0	0	0	0	0	0	0	0	0	0	Unknown	0	0	0	0.948429	1.80288	0.102145	0.342633	0	0.714286	0.0755858	0	0.116414	0	0	0	0.00696597	0	0	0	0	0	0	0	0	0.00505817	0
	OTU_17694	Seq5401	Cryptomycota sp.	KIXZ02005401	Eukaryota	Fungi	Cryptomycota	0	0	0	0	0	0	0	0	Rozellomycota_sp.Unknown	94.6	1	0	0	0	0	0	0	0	0	0	0	0	0	0	0.00348299	0.117966	0	0	0	0.00527872	0	0	0	0	0
	OTU_6889	Seq5403	Fungi sp.	KIXZ02005403	Eukaryota	Fungi	0	0	0	0	0	0	0	0	0	Fungi_sp.Unknown	96.9	1	0	0	0	0	0	0	0	0	0	0	0	0	0.00221567	0.00696597	0	0.00424833	0.0063804	0	0.195312	0	0	0.0213858	0.0101163	0
	OTU_6811	Seq5402	Pleosporales sp.	KIXZ02005402	Eukaryota	Fungi	Ascomycota	Pezizomycotina	Dothideomycetes	Pleosporomycetidae	Pleosporales	0	0	0	0	Pleosporales_sp.Unknown	100	1	0	0	0	0	0	0	0	0	0	0	0	0	0	0	0	0.00141611	0.0063804	0	0.00527872	0	3.00802	0	0	0
	OTU_7192	Seq5404	Rhizophydiales sp.	KIXZ02005404	Eukaryota	Fungi	Chytridiomycota	0	Chytridiomycetes	0	Rhizophydiales	0	0	0	0	Rhizophydiales_sp.Unknown	96.7	1	0	0	0	0	0	0.153374	0	0.0755858	1.87038	0	0	0	0	0	0	0	0	0	0	0	0	0	0	0
	OTU_12327	Seq6635	Penicillium sp.	KIXZ02006635	Eukaryota	Fungi	Ascomycota	Pezizomycotina	Eurotiomycetes	Eurotiomycetidae	Eurotiales	0	Aspergillaceae	0	Penicillium	Penicillium_sp.Unknown	97.6	3	0	0	0	0	0	0	0	0	0	0	0	0	0	0	0	0	0	0	0	0	0	0.0213858	0.0859889	0
	OTU_18590	Seq6641	Genolevuria sp.	KIXZ02006641	Eukaryota	Fungi	Basidiomycota	Agaricomycotina	Tremellomycetes	0	Tremellales	0	Bulleraceae	0	Genolevuria	Genolevuria_armeniaca_CBS_10050Unknown	96.8	2	0.970874	0.0592768	0	0	0	0	0	0.0755858	0	0	0	0.0980392	0	0	0	0	0	0	0	0	0	0	0	0
	OTU_6614	Seq5405	Chytridiomycota sp.	KIXZ02005405	Eukaryota	Fungi	Chytridiomycota	0	0	0	0	0	0	0	0	Chytridiomycota_sp.Unknown	92.8	1	0	0	0	0	0	0	0	0	0	0	0	0	0	0	0.00268104	0.00424833	0	0.0974787	0.0105574	0	0	0.0213858	0.00505817	0
	OTU_6579	Seq6650	Fungi sp.	KIXZ02006650	Eukaryota	Fungi	0	0	0	0	0	0	0	0	0	Fungi_sp.Unknown	95	1	0	0	0	0	0	0	0	0	0	0	0	0	0.00443135	0	0.10456	0.00141611	0	0	0	0	0.13369	0	0	0.0039384
	OTU_6585	Seq5406	Microcera sp.	KIXZ02005406	Eukaryota	Fungi	Ascomycota	Pezizomycotina	Sordariomycetes	Hypocreomycetidae	Hypocreales	0	Nectriaceae	0	Microcera	Microcera_physciaeUnknown	97.4	3	0	0	0	0	0	0	0	0	0	0	0	0	0	0.111456	0.00268104	0	0	0.00526912	0	0.0292284	0	0	0.00505817	0
	OTU_7381	Seq5407	Fungi sp.	KIXZ02005407	Eukaryota	Fungi	0	0	0	0	0	0	0	0	0	Fungi_sp.Unknown	92.5	1	0	0	0	0	0	0	0	0	0	0	0	0	0	0	0.00268104	0	0	0	0.0158361	0.00974279	2.54011	0.0213858	0	0
	OTU_6840	Seq6661	Cryptomycota sp.	KIXZ02006661	Eukaryota	Fungi	Cryptomycota	0	0	0	0	0	0	0	0	Rozellomycota_sp.Unknown	92.6	1	0	0	0	0	0	0	0	0	0	0	0	0	0	0.00348299	0	0	0	0.00790368	0.0105574	0.0194856	2.13904	0.0213858	0	0
	OTU_11459	Seq5410	Eukaryota sp.	KIXZ02005410	0	0	0	0	0	0	0	0	0	0	0	Unknown	0	0	0	0	0	0	0	1.68712	0	0	0.0434972	0	0	0	0	0.010449	0	0	0	0	0	0	0	0	0.101163	0
	OTU_8173	Seq5408	Betamyces sp.	KIXZ02005408	Eukaryota	Fungi	Chytridiomycota	0	Chytridiomycetes	0	Rhizophydiales	0	Alphamycetaceae	0	Betamyces	Betamyces_sp.Unknown	96.2	1	0	0.0592768	0.240385	0.40858	0	0.306748	0	0	0.391475	2.21187	0.921659	0	0	0	0	0	0	0	0	0	0	0	0	0
	OTU_12684	Seq5411	Gonapodya sp.	KIXZ02005411	Eukaryota	Fungi	Chytridiomycota	0	Monoblepharidomycetes	0	Monoblepharidales	0	Gonapodyaceae	0	Gonapodya	Gonapodya_prolifera_ATCC_MYA-4800Unknown	88.8	2	0	0	0	0	0	0	0	0	0	0	0	0	0	0	0.00268104	0.00141611	0	0.023711	0	0	0	0	0.0758725	0
	OTU_7065	Seq5409	Rhizophydiales sp.	KIXZ02005409	Eukaryota	Fungi	Chytridiomycota	0	Chytridiomycetes	0	Rhizophydiales	0	0	0	0	Rhizophydiales_sp.Unknown	99	1	0	2.3118	0	0	0	0	0	0	0.0869943	0	0	0	0	0	0	0	0	0	0	0	0	0	0	0
	OTU_11680	Seq5412	Rhizophydiales sp.	KIXZ02005412	0	0	0	0	0	0	0	0	0	0	0	Unknown	0	0	0	0	0.480769	0	0	1.22699	0	0	0.0434972	0	0.230415	1.27451	0.00221567	0.0348299	0	0	0	0	0.00527872	0	0	0	0	0
	OTU_6390	Seq5413	Fungi sp.	KIXZ02005413	Eukaryota	Fungi	0	0	0	0	0	0	0	0	0	Fungi_sp.Unknown	93.1	3	0	0	0	0	0	0	0	0	0	0	0	0	0.0731172	0	0	0.00141611	0	0	0.0158361	0.00974279	0	0	0	0
	OTU_7307	Seq6682	Fungi sp.	KIXZ02006682	Eukaryota	Fungi	0	0	0	0	0	0	0	0	0	Fungi_sp.Unknown	92.8	1	0	0	0	0	0	0	0	0	0	0	0	0	0.00221567	0	0.00268104	0	0.197792	0	0	0	0	0.0641574	0.00505817	0
	OTU_7021	Seq5415	Cryptomycota sp.	KIXZ02005415	Eukaryota	Fungi	Cryptomycota	0	0	0	0	0	0	0	0	GS11_sp.Unknown	95.6	1	0	0	0	0	0	0	0	0	0	0	0	0	0	0	0	0.00141611	0.223314	0	0	0.00974279	0	0.0213858	0	0
	OTU_9661	Seq5416	Eukaryota sp.	KIXZ02005416	0	0	0	0	0	0	0	0	0	0	0	Unknown	0	0	0	0	0.360577	0	0.881057	0	0	0	0.652458	0	0	0.0980392	0	0	0	0	0	0	0	0	0	0	0	0
	OTU_7175	Seq5414	Cryptomycota sp.	KIXZ02005414	Eukaryota	Fungi	Cryptomycota	0	0	0	0	0	0	0	0	Rozellomycota_sp.Unknown	90.1	1	0	0	0	0	0	0	0	0	0	0	0	0	0	0.00348299	0	0	0	0.0948442	0.00527872	0	0	0	0	0
	OTU_7710	Seq6697	Fungi sp.	KIXZ02006697	Eukaryota	Fungi	0	0	0	0	0	0	0	0	0	Fungi_sp.Unknown	100	1	0	0	0	0.102145	0.0489476	0	0	0.151172	0	0	0	3.03922	0	0	0	0	0	0	0	0	0	0	0	0
	OTU_7915	Seq5418	Fungi sp.	KIXZ02005418	Eukaryota	Fungi	0	0	0	0	0	0	0	0	0	Fungi_sp.Unknown	95.7	1	0	0	0	0	0	0	0	0	0	0	0	0	0	0.00696597	0	0	0	0	0	0	0	0	0	0.133906
	OTU_7020	Seq6695	Fungi sp.	KIXZ02006695	Eukaryota	Fungi	0	0	0	0	0	0	0	0	0	Fungi_sp.Unknown	93.5	1	0	0	0	0	0	0	0	0	0	0	0	0	0	0	0.00536207	0.00283222	0.191412	0	0	0	0	0.0213858	0.0101163	0
	OTU_7136	Seq5417	Corticiales sp.	KIXZ02005417	Eukaryota	Fungi	Basidiomycota	Agaricomycotina	Agaricomycetes	0	Corticiales	0	0	0	0	Corticiales_sp.Unknown	96.9	2	0	0	0	0	0	0	0	0	0	0	0	0	0	0	0	0	0	0	0	0.00974279	0	0	0.182094	0
	OTU_8292	Seq5420	Leucosporidium sp.	KIXZ02005420	Eukaryota	Fungi	Basidiomycota	Pucciniomycotina	Microbotryomycetes	0	Leucosporidiales	0	Leucosporidiaceae	0	Leucosporidium	Leucosporidium_intermedium_CBS_7226Unknown	95.6	3	0	0	0	0	0	0	0	0	0	0	0	0	0	0	0	0.00141611	0.210553	0	0	0.00974279	0	0	0	0
	OTU_6995	Seq5419	Cryptomycota sp.	KIXZ02005419	Eukaryota	Fungi	Cryptomycota	0	0	0	0	0	0	0	0	Rozellomycota_sp.Unknown	95.2	1	0	0	0	0	0	0	0	0	0	0	0	0	0	0.118422	0	0.00141611	0	0	0	0.00974279	0	0	0	0
	OTU_8294	Seq6703	Fungi sp.	KIXZ02006703	Eukaryota	Fungi	0	0	0	0	0	0	0	0	0	Fungi_sp.Unknown	97.3	1	0	0	0	0.510725	0.0489476	0	0.714286	0	0.0869943	2.79395	0	0.0980392	0	0	0	0	0	0	0	0	0	0	0	0
	OTU_10778	Seq6701	Periconia artemisiae	KIXZ02006701	Eukaryota	Fungi	Ascomycota	Pezizomycotina	Dothideomycetes	Pleosporomycetidae	Pleosporales	Massarineae	Periconiaceae	0	Periconia	Periconia_artemisiaeUnknown	99.5	1	0	0	0	0	0	0	0	0	0	0	0	0	0	0.00348299	0	0	0.210553	0	0	0.00974279	0	0.0213858	0	0
	OTU_8918	Seq5424	Fungi sp.	KIXZ02005424	Eukaryota	Fungi	0	0	0	0	0	0	0	0	0	Fungi_sp.Unknown	98.3	1	0	0.0592768	0	0	0	0.153374	0	0	0.695955	0	0	1.56863	0	0	0	0	0	0	0	0	0	0	0	0
	OTU_7712	Seq5422	Erysiphe trifolii	KIXZ02005422	Eukaryota	Fungi	Ascomycota	Pezizomycotina	Leotiomycetes	0	Erysiphales	0	Erysiphaceae	0	Erysiphe	Erysiphe_trifoliiUnknown	100	2	0	0	0	0	0.0489476	0	0	0	0.130492	0	0	0	0.0664702	0	0	0	0	0	0	0.00974279	0	0	0	0
	OTU_9370	Seq6707	Cylindroaseptospora sp.	KIXZ02006707	Eukaryota	Fungi	Ascomycota	Pezizomycotina	Dothideomycetes	Pleosporomycetidae	Pleosporales	Massarineae	Didymosphaeriaceae	0	Cylindroaseptospora	Cylindroaseptospora_bennettiae_BRIP_72408dUnknown	90.2	2	0	0	0	0	0	0	0	0	0	0	0	0	0	0.107973	0.00268104	0	0	0	0.0158361	0	0	0	0	0
	OTU_7374	Seq5423	Zaanenomyces versatilis	KIXZ02005423	Eukaryota	Fungi	Ascomycota	Pezizomycotina	Dothideomycetes	0	Tubeufiales	0	Tubeufiaceae	0	Zaanenomyces	Zaanenomyces_versatilis_CPC_41224Unknown	99.6	2	0	0	0	0	0	0	0	0	0	0	0	0	0	0	0	0	0.0063804	0	0.174198	0	0	0	0.00505817	0
	OTU_7850	Seq5421	Fungi sp.	KIXZ02005421	Eukaryota	Fungi	0	0	0	0	0	0	0	0	0	Fungi_sp.Unknown	92.6	1	0	1.95614	0	0	0	0	0.357143	0.0755858	0	0	0	0	0	0	0	0	0	0	0	0	0	0	0	0
	OTU_8282	Seq5425	Globomyces sp.	KIXZ02005425	Eukaryota	Fungi	Chytridiomycota	0	Chytridiomycetes	0	Rhizophydiales	0	Globomycetaceae	0	Globomyces	Rhizophydium_pollinis_piniUnknown	98.4	1	0	0	0	0	0	0	0	0	0	0	3.68664	0.882353	0	0	0	0	0.0574236	0	0	0	0	0	0	0
	OTU_7719	Seq6722	Phoma sp.	KIXZ02006722	Eukaryota	Fungi	Ascomycota	Pezizomycotina	Dothideomycetes	Pleosporomycetidae	Pleosporales	Pleosporineae	Didymellaceae	0	Phoma	Phoma_sp.Unknown	99.2	1	0	0	0	0	0	0	0	0	0	0	0	0	0	0.00348299	0	0	0	0.0711331	0.00527872	0	0	0	0	0
	OTU_8762	Seq5426	Cryptomycota sp.	KIXZ02005426	Eukaryota	Fungi	Cryptomycota	0	0	0	0	0	0	0	0	Rozellomycota_sp.Unknown	93.2	1	0	0	0	0	0	0	0	0	0	0	0	0	0	0	0	0	0	0	0.16364	0	0	0	0	0.0039384
	OTU_9267	Seq5428	Diplodia alatafructa	KIXZ02005428	Eukaryota	Fungi	Ascomycota	Pezizomycotina	Dothideomycetes	0	Botryosphaeriales	0	Botryosphaeriaceae	0	Diplodia	Diplodia_alatafructa_CMW_22627Unknown	100	3	0	0	0	0	0	0	0	0	0	0	0	0	0.00443135	0.0801087	0	0	0	0.00263456	0.0105574	0	0	0	0	0
	OTU_8248	Seq5427	Sordariomycetes sp.	KIXZ02005427	Eukaryota	Fungi	Ascomycota	Pezizomycotina	Sordariomycetes	0	0	0	0	0	0	Sordariomycetes_sp.Unknown	95.2	1	0	0	0	0	0	0	0	0	0	0	0	0	0.00221567	0	0	0	0.197792	0	0	0	0	0	0	0
	OTU_12769	Seq6727	Fungi sp.	KIXZ02006727	Eukaryota	Fungi	0	0	0	0	0	0	0	0	0	Fungi_sp.Unknown	93.6	4	0	0	0	0	0	0	0	0	0	0	0	0	0.00221567	0.00348299	0.00536207	0	0.0063804	0.0579603	0.0105574	0	0	0	0	0
	OTU_11813	Seq5429	Eukaryota sp.	KIXZ02005429	0	0	0	0	0	0	0	0	0	0	0	Unknown	0	0	0	0	0	0	0	0	0	0	0	0	0	0.980392	0.00221567	0	0	0	0	0.0474221	0.00527872	0	0	0.0213858	0	0
	OTU_10440	Seq5430	Anthracocystis sp.	KIXZ02005430	Eukaryota	Fungi	Basidiomycota	Ustilaginomycotina	Ustilaginomycetes	0	Ustilaginales	0	Ustilaginaceae	0	Anthracocystis	Anthracocystis_sp.Unknown	95.7	2	0	0	0	0	0	0	0	0	0	0	0	0	0	0	0.00268104	0.0212416	0	0	0	0	0	0	0	0
	OTU_11961	Seq5431	Nowakowskiella sp.	KIXZ02005431	Eukaryota	Fungi	Chytridiomycota	0	Chytridiomycetes	0	Cladochytriales	0	Nowakowskiellaceae	0	Nowakowskiella	Nowakowskiella_sp.Unknown	98.1	1	0	0	0	0	0	0	0	0	0.0869943	0	0	0	0	0	0.00536207	0	0	0	0.0105574	0	0	0	0.121396	0
	OTU_9737	Seq5432	Pholiota sp.	KIXZ02005432	Eukaryota	Fungi	Basidiomycota	Agaricomycotina	Agaricomycetes	Agaricomycetidae	Agaricales	Agaricineae	Strophariaceae	0	Pholiota	Pholiota_conissansUnknown	98.4	3	0	0	0	0	0	0	0	0	0	0	0	2.84314	0	0	0	0	0	0	0	0	0	0	0	0
	OTU_8439	Seq6742	Alternaria sp.	KIXZ02006742	Eukaryota	Fungi	Ascomycota	Pezizomycotina	Dothideomycetes	Pleosporomycetidae	Pleosporales	Pleosporineae	Pleosporaceae	0	Alternaria	Alternaria_triticimaculansUnknown	95.6	4	0	0	0	0	0	0	0	0	0	0	0	0	0	0	0.072388	0.00141611	0	0	0	0	0	0	0	0
	OTU_8582	Seq5433	Fungi sp.	KIXZ02005433	Eukaryota	Fungi	0	0	0	0	0	0	0	0	0	Fungi_sp.Unknown	92.7	1	0	0	0	0	0	0	0	0	0	0	0	0	0.00221567	0	0.00268104	0	0	0.065864	0	0	0	0	0	0
	OTU_10545	Seq6760	Pleosporales sp.	KIXZ02006760	Eukaryota	Fungi	Ascomycota	Pezizomycotina	Dothideomycetes	Pleosporomycetidae	Pleosporales	0	0	0	0	Pleosporales_sp.Unknown	99.7	1	0.970874	0	0.120192	0	0	0.153374	0	0	0	0	0	2.15686	0	0	0	0	0	0	0	0	0	0	0	0
	OTU_9537	Seq5434	Filosporella sp.	KIXZ02005434	Eukaryota	Fungi	Ascomycota	Pezizomycotina	Leotiomycetes	0	Helotiales	0	0	0	Filosporella	Filosporella_exilis_CCM_F-13097Unknown	98.5	3	0	0	0	0	0	0	0	0.0755858	0.782949	0.698487	0	0	0	0	0	0	0	0	0	0	0	0	0	0
	OTU_8580	Seq6777	Dothideomycetes sp.	KIXZ02006777	Eukaryota	Fungi	Ascomycota	Pezizomycotina	Dothideomycetes	0	0	0	0	0	0	Dothideomycetes_sp.Unknown	95.5	1	0	0	0	0	0	0	0	0	0	0	0	0	0	0	0	0	0.140369	0	0.00527872	0	0	0.0427716	0	0
	OTU_8618	Seq5437	Cryptomycota sp.	KIXZ02005437	Eukaryota	Fungi	Cryptomycota	0	0	0	0	0	0	0	0	Rozellomycota_sp.Unknown	91.1	1	0	0.414938	0	0	0	0	0	0	0.695955	0	0	0	0	0	0	0	0	0	0	0	0	0	0	0
	OTU_8507	Seq5436	Cryptomycota sp.	KIXZ02005436	Eukaryota	Fungi	Cryptomycota	0	0	0	0	0	0	0	0	GS05_sp.Unknown	97.7	1	0	0	0	0	0	0	0	0	0	0	0	0	0.00221567	0	0	0	0	0	0.126689	0	0	0	0	0
	OTU_9174	Seq5435	Fungi sp.	KIXZ02005435	Eukaryota	Fungi	0	0	0	0	0	0	0	0	0	Fungi_sp.Unknown	92.9	1	0	0	0	0	0.0489476	0	0	0	0.0434972	0	0	2.2549	0	0	0	0	0	0	0	0	0	0	0	0
	OTU_8793	Seq5439	Cryptomycota sp.	KIXZ02005439	Eukaryota	Fungi	Cryptomycota	0	0	0	0	0	0	0	0	Rozellomycota_sp.Unknown	100	1	0	0	0	0	0	0	0	0	0	0	0	0	0.00221567	0	0	0	0.133988	0	0	0	0	0	0	0.00787681
	OTU_7737	Seq5440	Paraeutypella sp.	KIXZ02005440	Eukaryota	Fungi	Ascomycota	Pezizomycotina	Sordariomycetes	Xylariomycetidae	Xylariales	0	Diatrypaceae	0	Paraeutypella	Eutypella_citricolaUnknown	100	3	0	0	0	0	0	0	0	0	0	0	0	0	0	0.0661767	0	0	0	0	0.00527872	0	0	0	0.00505817	0
	OTU_9488	Seq5438	Rhizophydiales sp.	KIXZ02005438	Eukaryota	Fungi	Chytridiomycota	0	Chytridiomycetes	0	Rhizophydiales	0	0	0	0	Rhizophydiales_sp.Unknown	98.9	1	0	0	0	0	0	0	0	0	0	0	0	2.35294	0	0	0	0	0	0	0	0	0	0	0	0
	OTU_10410	Seq5442	Cryptomycota sp.	KIXZ02005442	Eukaryota	Fungi	Cryptomycota	0	0	0	0	0	0	0	0	Rozellomycota_sp.Unknown	94.2	1	0	0.118554	0	0	0	0	0	0.604686	0.0434972	0	2.53456	0	0	0	0	0	0	0	0	0	0	0	0	0
	OTU_8944	Seq5441	Chytriomyces sp.	KIXZ02005441	Eukaryota	Fungi	Chytridiomycota	0	Chytridiomycetes	0	Chytridiales	0	Chytriomycetaceae	0	Chytriomyces	Chytriomyces_hyalinusUnknown	97	2	0	0	0	0	0	0	0	0	0	0	0	0	0	0	0	0	0.127608	0	0	0.00974279	0	0.0213858	0.00505817	0
	OTU_10154	Seq6801	Fungi sp.	KIXZ02006801	Eukaryota	Fungi	0	0	0	0	0	0	0	0	0	Fungi_sp.Unknown	93.1	1	0	0	0	0	0.0489476	0	0	0	0.826446	0	0	0.196078	0	0	0	0	0	0	0	0	0	0	0	0
	OTU_9694	Seq6808	Rachicladosporium sp.	KIXZ02006808	Eukaryota	Fungi	Ascomycota	Pezizomycotina	Dothideomycetes	Dothideomycetidae	Cladosporiales	0	Cladosporiaceae	0	Rachicladosporium	Rachicladosporium_cboliae_CPC_14034Unknown	93.3	2	0	0	0	1.1236	0	0	0	0	0.391475	0	0	0	0	0	0	0	0	0	0	0	0	0	0	0
	OTU_7825	Seq6793	Lasiosphaeriaceae sp.	KIXZ02006793	Eukaryota	Fungi	Ascomycota	Pezizomycotina	Sordariomycetes	Sordariomycetidae	Sordariales	0	Lasiosphaeriaceae	0	0	Lasiosphaeriaceae_sp.Unknown	100	1	0	0	0	0	0	0	0	0	0	0	0	0	0	0.0696597	0	0	0	0.00263456	0	0.00974279	0	0	0	0
	OTU_8555	Seq6807	Fungi sp.	KIXZ02006807	Eukaryota	Fungi	0	0	0	0	0	0	0	0	0	Fungi_sp.Unknown	99.6	1	0.970874	0	0	0	0	0	0	0	0	0	0	2.05882	0	0	0	0	0	0	0	0	0	0	0	0
	OTU_9125	Seq6815	Septoglomus sp.	KIXZ02006815	Eukaryota	Fungi	Mucoromycota	Glomeromycotina	Glomeromycetes	0	Glomerales	0	Glomeraceae	0	Septoglomus	Septoglomus_viscosumUnknown	96.5	3	0	0	0	0	0	0	0.714286	0	0.0434972	0	0	0	0	0	0	0	0	0	0	0	0	0	0	0
	OTU_10207	Seq5444	Meyerozyma caribbica	KIXZ02005444	Eukaryota	Fungi	Ascomycota	Saccharomycotina	Pichiomycetes	0	Serinales	0	Debaryomycetaceae	0	Meyerozyma	Meyerozyma_caribbicaUnknown	100	1	0	0	0	0	0	0	0	0	0	0	0	0	0	0	0	0	0	0.0500566	0.00527872	0	0	0	0	0
	OTU_12034	Seq5443	Blyttiomyces sp.	KIXZ02005443	Eukaryota	Fungi	Chytridiomycota	0	Chytridiomycetes	0	0	0	0	0	Blyttiomyces	Blyttiomyces_sp.Unknown	93.5	1	0	0	0	0	0	0	0	0	0	0	0	0	0	0	0	0	0	0	0	0	1.47059	0	0	0
	OTU_8690	Seq5445	Entorrhiza sp.	KIXZ02005445	Eukaryota	Fungi	0	0	Entorrhizomycetes	0	Entorrhizales	0	Entorrhizaceae	0	Entorrhiza	Entorrhiza_sp.Unknown	98.9	1	0	0	0	0	0	0	0	0	0	0	0	0	0	0	0	0	0.127608	0.00263456	0	0	0	0	0	0
	OTU_15086	Seq6823	Ascomycota sp.	KIXZ02006823	Eukaryota	Fungi	Ascomycota	0	0	0	0	0	0	0	0	Ascomycota_sp.Unknown	96.7	3	0	0	0	0	0	0	0.357143	0	0	0	0	0	0	0	0	0	0	0	0	0	0	0	0.030349	0
	OTU_9620	Seq6829	Bipolaris woodii	KIXZ02006829	Eukaryota	Fungi	Ascomycota	Pezizomycotina	Dothideomycetes	Pleosporomycetidae	Pleosporales	Pleosporineae	Pleosporaceae	0	Bipolaris	Bipolaris_woodii_BRIP_12239Unknown	99.6	3	0	0	0	0	0	0	0	0	0	0	0	0	0	0.0348299	0	0	0	0	0	0	0	0	0	0
	OTU_10674	Seq5446	Claviceps paspali	KIXZ02005446	Eukaryota	Fungi	Ascomycota	Pezizomycotina	Sordariomycetes	Hypocreomycetidae	Hypocreales	0	Clavicipitaceae	0	Claviceps	Claviceps_paspaliUnknown	100	2	0	0	0	1.73647	0	0.153374	0	0.0755858	0	0	0	0	0	0	0	0	0	0	0	0	0	0	0	0
	OTU_8803	Seq6858	Stachybotrys sp.	KIXZ02006858	Eukaryota	Fungi	Ascomycota	Pezizomycotina	Sordariomycetes	Hypocreomycetidae	Hypocreales	0	Stachybotryaceae	0	Stachybotrys	Stachybotrys_aloicola_CPC_19705Unknown	98.8	3	0	0	0	0	0	0	0	0	0	0	0	0	0.00221567	0.0557278	0	0	0	0	0	0.00974279	0	0	0	0
	OTU_11036	Seq5448	Chytridiomycota sp.	KIXZ02005448	Eukaryota	Fungi	Chytridiomycota	0	0	0	0	0	0	0	0	Chytridiomycota_sp.Unknown	98	1	0	0.652045	0	0	0	0	0.357143	0	0	0	1.38249	0	0	0	0	0	0	0	0	0	0	0	0	0
	OTU_13454	Seq6867	Minutisphaera sp.	KIXZ02006867	Eukaryota	Fungi	Ascomycota	Pezizomycotina	Dothideomycetes	0	Minutisphaerales	0	Minutisphaeraceae	0	Minutisphaera	Minutisphaera_parafimbriatisporaUnknown	93.3	2	0	0	0	0	0	0	0	1.28496	0	0	0	0	0	0	0	0	0	0	0	0	0	0	0	0
	OTU_9847	Seq6875	Fungi sp.	KIXZ02006875	Eukaryota	Fungi	0	0	0	0	0	0	0	0	0	Fungi_sp.Unknown	95.3	4	0	0	0	0	0	0	0	0	0	0.116414	0	1.56863	0	0	0	0	0	0	0	0	0	0	0	0
	OTU_10546	Seq5451	Chytridiomycota sp.	KIXZ02005451	Eukaryota	Fungi	Chytridiomycota	0	0	0	0	0	0	0	0	Chytridiomycota_sp.Unknown	92.2	1	0	0	0.120192	0	0	0	0	0.0755858	0	0	0	1.47059	0	0	0	0	0	0	0	0	0	0	0	0
	OTU_10702	Seq5450	Halobyssothecium sp.	KIXZ02005450	Eukaryota	Fungi	Ascomycota	Pezizomycotina	Dothideomycetes	Pleosporomycetidae	Pleosporales	Massarineae	Lentitheciaceae	0	Halobyssothecium	Halobyssothecium_bambusicolaUnknown	93.8	1	0	0.948429	0	0	0	0	0	0	0	0.116414	0	0	0	0	0	0	0	0	0	0	0	0	0	0
	OTU_8810	Seq5449	Dothideales sp.	KIXZ02005449	Eukaryota	Fungi	Ascomycota	Pezizomycotina	Dothideomycetes	Dothideomycetidae	Dothideales	0	0	0	0	Dothideales_sp.Unknown	94.5	1	0	0	0	0	0	0	0	0	0	0	0	0	0	0.0626937	0	0	0	0	0	0	0	0	0	0
	OTU_9770	Seq6903	Fungi sp.	KIXZ02006903	Eukaryota	Fungi	0	0	0	0	0	0	0	0	0	Fungi_sp.Unknown	92.8	1	0	0	0.120192	0	0	0	0	0	0	0	2.99539	0	0	0	0	0	0	0	0	0	0	0	0	0
	OTU_11253	Seq5453	Leotiaceae sp.	KIXZ02005453	Eukaryota	Fungi	Ascomycota	Pezizomycotina	Leotiomycetes	0	Leotiales	0	Leotiaceae	0	0	Leotiaceae_sp.Unknown	99.6	1	0	0	0	0	0	0	0	0	0	0	0	1.56863	0	0	0	0	0	0	0	0	0	0	0	0
	OTU_10346	Seq6899	Cryptomycota sp.	KIXZ02006899	Eukaryota	Fungi	Cryptomycota	0	0	0	0	0	0	0	0	Rozellomycota_sp.Unknown	95.3	1	0	0	0	0	0	0	0	0	0	1.74622	0	0.0980392	0	0	0	0	0	0	0	0	0	0	0	0
	OTU_12548	Seq5452	Paraphelidium sp.	KIXZ02005452	Eukaryota	0	0	0	Aphelidea	0	0	0	Aphelidiaceae	0	Paraphelidium	Paraphelidium_sp.Unknown	93.7	1	0	0	0	1.32789	0	0.153374	0.357143	0	0	0	0.230415	0	0	0	0	0	0	0	0	0	0	0	0	0
	OTU_10733	Seq6915	Pleosporales sp.	KIXZ02006915	Eukaryota	Fungi	Ascomycota	Pezizomycotina	Dothideomycetes	Pleosporomycetidae	Pleosporales	0	0	0	0	Pleosporales_sp.Unknown	100	2	0	0	0	0	0	0	0	0	0	0	2.99539	0	0	0	0	0	0	0	0	0	0	0	0	0
	OTU_10503	Seq6936	Fungi sp.	KIXZ02006936	Eukaryota	Fungi	0	0	0	0	0	0	0	0	0	Fungi_sp.Unknown	93.1	1	0	0	0	0.102145	0.0489476	0.153374	0.357143	0.755858	0	0	0	0	0	0	0	0	0	0	0	0	0	0	0	0
	OTU_12990	Seq6941	Cryptomycota sp.	KIXZ02006941	Eukaryota	Fungi	Cryptomycota	0	0	0	0	0	0	0	0	Rozellomycota_sp.Unknown	94.6	1	0	0	0	0	0	0	0	0	0	1.6298	0	0	0	0	0	0	0	0	0	0	0	0	0	0
	OTU_16178	Seq6957	Dothideomycetes sp.	KIXZ02006957	Eukaryota	Fungi	Ascomycota	Pezizomycotina	Dothideomycetes	0	0	0	0	0	0	Dothideomycetes_sp.Unknown	95.9	2	0	0	0	0	0	0	0	0	0	0	0	0	0	0.00348299	0	0	0	0	0	0.116913	0	0	0	0
	OTU_10461	Seq5457	Cryptomycota sp.	KIXZ02005457	Eukaryota	Fungi	Cryptomycota	0	0	0	0	0	0	0	0	Rozellomycota_sp.Unknown	100	1	0	0	0	0	0	0	0	0	0	0	0	1.17647	0	0	0	0	0	0	0	0	0	0	0	0
	OTU_12204	Seq5456	Coniochaeta sp.	KIXZ02005456	Eukaryota	Fungi	Ascomycota	Pezizomycotina	Sordariomycetes	Sordariomycetidae	Coniochaetales	0	Coniochaetaceae	0	Coniochaeta	Coniochaeta_sp.Unknown	95.3	1	0	0	0	0	0	0	0	0	0	0	0	0	0	0	0	0	0	0.0263456	0	0	0.0668449	0	0	0.0039384
	OTU_12638	Seq6964	Cadophora sp.	KIXZ02006964	Eukaryota	Fungi	Ascomycota	Pezizomycotina	Leotiomycetes	0	Helotiales	0	Ploettnerulaceae	0	Cadophora	Cadophora_luteo_olivaceaUnknown	97.8	1	0	0	0	0	0	0	0	0	0	0	0	0	0	0	0	0	0.0574236	0	0	0	0	0	0	0
	OTU_11702	Seq5458	Coniochaeta sp.	KIXZ02005458	Eukaryota	Fungi	Ascomycota	Pezizomycotina	Sordariomycetes	Sordariomycetidae	Coniochaetales	0	Coniochaetaceae	0	Coniochaeta	Coniochaeta_baysunika_MFLUCC_17-0830Unknown	94.4	3	0	0	0	0	0	0	0	0	0	0	0	0	0	0.0243809	0	0.00141611	0	0	0	0	0	0	0	0
	OTU_18565	Seq5459	Fungi sp.	KIXZ02005459	Eukaryota	Fungi	0	0	0	0	0	0	0	0	0	Fungi_sp.Unknown	97.8	1	0	0	0	0	0	0	0	0	0	0	0	0	0	0.00696597	0	0	0	0	0	0	0	0	0	0
	OTU_11534	Seq6970	Neopyrenochaeta maesuayensis	KIXZ02006970	Eukaryota	Fungi	Ascomycota	Pezizomycotina	Dothideomycetes	Pleosporomycetidae	Pleosporales	Pleosporineae	Neopyrenochaetaceae	0	Neopyrenochaeta	Neopyrenochaeta_maesuayensisUnknown	99.6	3	0	0	0	0	0	0	0	0	0	0	0	1.17647	0	0	0	0	0	0	0	0	0	0	0	0
	OTU_11023	Seq6968	Fungi sp.	KIXZ02006968	Eukaryota	Fungi	0	0	0	0	0	0	0	0	0	Fungi_sp.Unknown	90.7	1	0	0	0	0	0	1.68712	0	0	0	0	0.230415	0	0	0	0	0	0	0	0	0	0	0	0	0
	OTU_12136	Seq6976	Phialophora sp.	KIXZ02006976	Eukaryota	Fungi	Ascomycota	Pezizomycotina	Eurotiomycetes	Chaetothyriomycetidae	Chaetothyriales	0	Herpotrichiellaceae	0	Phialophora	Phialophora_musteaUnknown	95.8	2	0	0	0	0	0	0	0	0	0	0	0	0	0.00221567	0	0	0	0	0.0210765	0.0105574	0	0	0	0	0
	OTU_13891	Seq5454	Cryptomycota sp.	KIXZ02005454	Eukaryota	Fungi	Cryptomycota	0	0	0	0	0	0	0	0	Rozellomycota_sp.Unknown	90.7	1	0	0	0	0	0	0	0	0	0.521966	0	0	0	0	0	0	0	0	0	0	0	0	0	0	0
	OTU_10942	Seq5455	Parasarocladium fusiforme	KIXZ02005455	Eukaryota	Fungi	Ascomycota	Pezizomycotina	Sordariomycetes	Hypocreomycetidae	Hypocreales	0	Sarocladiaceae	0	Parasarocladium	Parasarocladium_fusiforme_CMG36Unknown	99.5	2	0	0	0	0	0	0	0	0	0	0	0	0	0	0	0	0	0.0765648	0	0	0	0	0	0	0
	OTU_11392	Seq5460	Rhizophydiales sp.	KIXZ02005460	Eukaryota	Fungi	Chytridiomycota	0	Chytridiomycetes	0	Rhizophydiales	0	0	0	0	Rhizophydiales_sp.Unknown	90.6	1	0	0	0	0	0	0	0	0	0	0	0	1.07843	0	0	0	0	0	0	0	0	0	0	0	0
	OTU_10090	Seq7006	Ascomycota sp.	KIXZ02007006	Eukaryota	Fungi	Ascomycota	0	0	0	0	0	0	0	0	Ascomycota_sp.Unknown	99	1	0	0	0	0	0	0	0	0	0	0	0	0	0	0	0	0	0	0.0289802	0	0	0	0	0	0
	OTU_13183	Seq6990	Hypocreales sp.	KIXZ02006990	Eukaryota	Fungi	Ascomycota	Pezizomycotina	Sordariomycetes	Hypocreomycetidae	Hypocreales	0	0	0	0	Hypocreales_sp.Unknown	95.9	1	0	0.592768	0	0	0	0	0	0	0	0	0	0	0	0	0	0	0	0	0	0	0	0	0	0
	OTU_12942	Seq7001	Rhizophydiales sp.	KIXZ02007001	Eukaryota	Fungi	Chytridiomycota	0	Chytridiomycetes	0	Rhizophydiales	0	0	0	0	Rhizophydiales_sp.Unknown	90.4	1	0	0	0	0	0.0489476	0	0	0	0.434972	0	0	0	0	0	0	0	0	0	0	0	0	0	0	0
	OTU_14833	Seq5461	Pandora sp.	KIXZ02005461	Eukaryota	Fungi	Zoopagomycota	Entomophthoromycotina	Entomophthoromycetes	0	Entomophthorales	0	Entomophthoraceae	0	Pandora	Pandora_sp.Unknown	96.6	1	0	0	0	0	0	0	0	0	0	0	0	0	0.00221567	0	0	0	0	0	0.0475084	0	0.0668449	0	0	0
	OTU_12939	Seq7011	Cryptomycota sp.	KIXZ02007011	Eukaryota	Fungi	Cryptomycota	0	0	0	0	0	0	0	0	Rozellomycota_sp.Unknown	94.7	1	0	0	0	0	0	0	0	0	0	0	0	0	0	0.00348299	0	0	0.0191412	0.00263456	0	0	0	0	0.030349	0
	OTU_12828	Seq5462	Hippopotamyces sp.	KIXZ02005462	Eukaryota	Fungi	Ascomycota	Pezizomycotina	Dothideomycetes	Dothideomycetidae	Mycosphaerellales	0	Mycosphaerellaceae	0	Hippopotamyces	Hippopotamyces_phragmitisUnknown	95	2	0	0	0.600962	0	0.0489476	0	0	0	0	0	0	0.0980392	0	0	0	0	0	0	0	0	0	0	0	0
	OTU_13977	Seq5470	Haptocillium sp.	KIXZ02005470	Eukaryota	Fungi	Ascomycota	Pezizomycotina	Sordariomycetes	Hypocreomycetidae	Hypocreales	0	Ophiocordycipitaceae	0	Haptocillium	Haptocillium_sp.Unknown	99	1	0	0	0	0	0	0	0	0	0	0	0	0	0	0	0.0160862	0	0	0	0	0.00974279	0	0	0	0
	OTU_12302	Seq5467	Monoblepharidomycetes sp.	KIXZ02005467	Eukaryota	Fungi	Chytridiomycota	0	Monoblepharidomycetes	0	0	0	0	0	0	Monoblepharidomycetes_sp.Unknown	90.2	1	0	0	0	0	0	0	0	0	0	0	0	0	0	0	0	0	0	0.023711	0	0	0	0.0213858	0	0
	OTU_13288	Seq5469	Phellinus sp.	KIXZ02005469	Eukaryota	Fungi	Basidiomycota	Agaricomycotina	Agaricomycetes	0	Hymenochaetales	0	Hymenochaetaceae	0	Phellinus	Phellinus_rimosusUnknown	97.1	1	0	0	0	0	0	0	0	0	0	0	0	0	0	0.0278639	0	0	0	0	0	0	0	0	0	0.0039384
	OTU_11375	Seq5463	Fungi sp.	KIXZ02005463	Eukaryota	Fungi	0	0	0	0	0	0	0	0	0	Fungi_sp.Unknown	96.9	1	0	0	0	0	0	0	0	0	0	0	0	0.980392	0	0	0	0	0	0	0	0	0	0	0	0
	OTU_17705	Seq5468	Pleosporales sp.	KIXZ02005468	Eukaryota	Fungi	Ascomycota	Pezizomycotina	Dothideomycetes	Pleosporomycetidae	Pleosporales	0	0	0	0	Pleosporales_sp.Unknown	99.5	2	0	0	0.120192	0	0	0	0	0	0	0.814901	0	0.0980392	0	0	0	0	0	0	0	0	0	0	0	0
	OTU_16507	Seq5464	Ceratobasidium sp.	KIXZ02005464	Eukaryota	Fungi	Basidiomycota	Agaricomycotina	Agaricomycetes	0	Cantharellales	0	Ceratobasidiaceae	0	Ceratobasidium	Ceratobasidium_sp.Unknown	98.5	1	0	0	0	0	0	0	0	0	0	0.116414	0	0.882353	0	0	0	0	0	0	0	0	0	0	0	0
	OTU_11455	Seq5465	Cryptomycota sp.	KIXZ02005465	Eukaryota	Fungi	Cryptomycota	0	0	0	0	0	0	0	0	Rozellomycota_sp.Unknown	94.6	1	0.970874	0	0	0	0	0	0	0	0	0	0	0.882353	0	0	0	0	0	0	0	0	0	0	0	0
	OTU_16359	Seq5466	Nowakowskiella sp.	KIXZ02005466	Eukaryota	Fungi	Chytridiomycota	0	Chytridiomycetes	0	Cladochytriales	0	Nowakowskiellaceae	0	Nowakowskiella	Nowakowskiella_elegansUnknown	95.7	1	0	0	0	1.02145	0	0	0	0	0	0	0	0	0	0	0	0	0	0	0	0	0	0	0	0

## Sheet: Table S3
Table S3. Full chemistry profiles of water samples analysed in this study. All values are in mg L-1, unless specified otherwise
	Water samples	W1_N	W1_J	W2_N	W2_J	W3_N	W3_J	W4_N	W4_J	W5_N	W5_J	W6_N	W7_N	W8_N	W9_N	W9_J	W10_N	W10_J	W11_N	W12_N	W12_J	W13_J	W14_J	W15_J	W16_J
1 = pH Units, 2 = EC = Electrical Conductivity in μS cm-1, 3 = TKN = Total Kjeldahl Nitrogen as N, 4 = TN = Total Nitrogen, 5 = TP = Total Phosphorous, 6 = TRP = Total Reactive Phosphorous, 7 = TA = Total Anions, 8 = TCA = Total Cations, 9 = IB = Ionic Balance, 10 = DOC = Dissolved Organic Carbon, 11 = TOC = Total Organic Carbon, 12 = TIC = Total Inorganic Carbon, 13 = TC = Total Carbon.	pH1	5.29	7.11	7.25	7.11	6.52	6.73	7.45	7.2	7.31	6.67	6.9	6.9	7.07	6.6	6.37	7.4	7.07	6.52	6.17	6.37	6.44	6.76	7.76	7.21
	EC2	109	169	266	386	96	176	161	289	181	178	195	143	231	44	78	204	307	172	38	73	122	186	681	599
	Br-	0.018	0.033	0.141	0.233	0.046	0.058	0.045	0.043	0.058	0.047	0.135	0.204	0.181	0.012	0.033	0.055	0.056	0.08	0	0.013	0.045	0.062	0.284	0.195
	HCO3	26	70	54	104	26	49	68	123	51	43	36	25	37	11	13	57	106	31	7	12	21	66	259	166
	SO4	0	3	0	0	0	2	0	8	0	8	0	0	0	0	1	0	0	0	0	0	5	7	0	46
	Cl	6	10	41	56	9	21	11	14	23	23	34	25	42	6	12	28	32	30	5	13	22	14	61	53
	Ca	4	5	11	15	2	3	9	20	6	3	1	0	5	0	0	1	5	5	0	0	0	5	43	40
	Mg	2	3	11	16	3	2	4	7	4	2	3	2	6	0	0	2	3	3	1	2	0	3	23	22
	Na	11	18	22	29	13	26	16	23	22	21	30	26	33	5	9	37	48	23	3	8	20	23	57	42
	K	6	8	4	4	3	4	5	6	5	7	1	2	2	2	3	1	9	5	2	3	1	5	7	2
	Al	19.6	3.97	1.81	0.05	23.4	40.1	1.52	0.31	8.24	25.3	4.72	5	5.45	0.36	2.28	5.52	2.43	2.19	1.35	0.08	8.39	31.8	0.55	1.18
	As	0.002	0.002	0	0	0.002	0.005	0.001	0	0.002	0.005	0.002	0.002	0.002	0	0	0.002	0.006	0.002	0	0	0.002	0.005	0.001	0.001
	Be	0	0.001	0	0	0	0.001	0	0	0	0.001	0	0	0	0	0	0	0	0	0	0	0	0.002	0	0
	Ba	0.097	0.184	0.074	0.092	0.188	0.392	0.038	0.048	0.087	0.242	0.024	0.013	0.03	0.054	0.089	0.038	0.135	0.05	0.024	0.016	0.05	0.22	0.052	0.042
	Cd	0	0	0	0	0	0	0	0	0	0	0	0	0	0	0	0	0	0	0	0	0	0	0	0
	Cr	0.019	0.004	0.003	0	0.025	0.043	0.003	0	0.011	0.033	0.006	0.008	0.008	0.002	0.003	0.005	0.003	0.005	0.001	0	0.01	0.039	0	0.002
	Co	0.004	0.003	0.002	0.006	0.006	0.017	0	0	0.004	0.017	0.005	0.003	0.004	0	0	0.002	0.004	0.006	0	0	0.003	0.013	0	0
	Cu	0.008	0.007	0.002	0	0.009	0.028	0.002	0.002	0.005	0.017	0.006	0.001	0.002	0	0.003	0.002	0.002	0.001	0	0	0.004	0.024	0	0.003
	Pb	0.004	0.007	0	0	0.006	0.018	0	0	0.004	0.018	0.002	0.003	0.002	0	0	0.001	0.007	0.001	0	0	0.004	0.012	0	0
	Li	0.007	0.002	0	0	0.007	0.014	0	0	0.003	0.011	0	0.001	0.001	0	0	0.002	0.001	0	0	0	0.003	0.012	0	0.002
	Mn	0.094	0.085	0.154	0.8	0.086	0.812	0.064	0.105	0.128	0.451	0.237	0.055	0.124	0.023	0.041	0.111	0.382	0.493	0.076	0.002	0.132	0.498	0.148	0.074
	Mo	0	0	0	0	0	0	0	0.001	0	0	0	0	0	0	0	0	0	0	0	0	0	0	0.001	0
	Ni	0.012	0.005	0.007	0.005	0.012	0.033	0.006	0.003	0.011	0.026	0.006	0.005	0.007	0	0.001	0.005	0.004	0.004	0	0	0.005	0.035	0.004	0.003
	Sr	0.059	0.109	0.16	0.248	0.058	0.136	0.119	0.274	0.104	0.094	0.034	0.008	0.058	0.007	0.007	0.051	0.082	0.075	0.007	0.006	0.022	0.148	0.49	0.421
	Sn	0	0.001	0	0	0	0	0	0	0	0	0	0	0	0	0	0	0	0	0	0	0	0	0	0
	U	0	0	0	0	0	0	0	0	0	0	0	0.001	0	0	0	0	0	0	0	0	0	0	0	0
	V	0.03	0.03	0	0	0.04	0.09	0	0	0.02	0.08	0.01	0.01	0.01	0	0	0	0.02	0.02	0	0	0.02	0.07	0	0
	Zn	0.026	0.012	0.006	0	0.027	0.066	0.009	0	0.01	0.034	0.012	0	0.012	0	0.005	0	0.007	0	0	0	0.014	0.071	0	0.008
	B	0	0.05	0	0	0	0	0	0	0	0	0	0	0	0	0	0	0.06	0	0	0	0	0	0	0
	Fe	16.9	4.65	5.9	3.24	21.3	45.4	3.03	0.29	11.6	37.2	9.1	6.48	7.63	1.6	3.13	6.04	13.2	8.47	2.21	0.12	9.02	41.7	0.7	1.37
	F-	0	0	0	0	0	0.1	0	0	0.1	0	0	0	0	0	0	0	0.2	0	0	0.2	0	0.1	0.2	0.2
	NH3 as N	0.14	0.1	0.15	0.03	0	0.08	0.04	0.05	0.28	0.28	0	0	0.09	0.07	0.18	0.15	0.73	0	0.16	0.03	0.05	0.2	0.04	0.03
	NO2-as N	0	0.02	0.04	0.02	0	0.34	0	0.17	0.03	0	0	0	0	0	0	0	0.01	0	0	0	0	0	0.14	0
	NO3- as N	0.26	0.24	0	0	0.01	0	0	0	0.04	0.01	0.02	0	0	0.02	0	0.02	0.2	0	0.04	0	0.04	0.26	4.68	0.62
	NO2-+ NO3- as N	0.26	0.26	0.01	0	0.01	0	0	0.02	0.07	0.01	0.02	0	0	0.02	0	0.02	0.21	0	0.04	0	0.04	0.26	4.82	0.62
	TKN3	1.3	1.6	1	1.6	2.2	6.1	1	0.6	1.5	7.1	1.9	1.4	2.5	1	3.1	1.4	7.2	1.8	1.2	1.3	0	9.2	1.4	0.6
	TN4	1.6	1.9	1	1.6	2.2	6.1	1	0.6	1.6	7.1	1.9	1.4	2.5	1	3.1	1.4	7.4	1.8	1.2	1.3	0	9.5	6.2	1.2
	TP5	0.29	0.47	0.16	0.1	0.45	0.71	0.13	0.04	0.22	0.83	0.12	0.08	0.12	0.08	0.17	0.12	0.77	0.2	0.07	0.05	0.58	1.9	0.07	0.09
	TRP6	0	0.02	0.01	0.01	0	0.03	0.01	0.02	0.01	0	0	0	0	0.01	0.04	0	0.02	0.02	0	0	0	0	0.06	0
	TA7	0.69	1.74	2.24	3.66	0.77	1.61	1.67	3.02	1.67	1.67	1.68	1.2	1.92	0.39	0.62	1.93	3.02	1.46	0.28	0.61	1.14	1.86	6.9	5.77
	TCA8	1	1.48	2.51	3.43	0.99	1.55	1.6	2.73	1.71	1.41	1.63	1.35	2.23	0.27	0.47	1.85	2.81	1.62	0.26	0.59	0.9	1.62	6.7	5.68
	IB9	----	----	----	3.22	----	----	----	5.06	----	----	----	----	----	----	----	----	3.53	----	----	----	----	----	1.46	0.74
	DOC10	24.1	----	24.2	----	18.1	----	15.4	----	16.9	----	24.9	25.1	25.6	11.2	----	13	----	27.2	13.8	----	----	----	----	----
	TOC11	34	5	19	26	16	18	15	8	25	22	38	35	54	12	27	12	60	44	14	29	6	19	14	44
	TIC12	2	21	12	26	8	20	14	30	11	19	9	4	8	2	3	13	24	6	2	2	9	16	69	30
	TC13	46	27	31	48	35	40	31	40	41	44	52	44	68	14	30	29	24	58	18	33	15	42	83	85

## Sheet: Table S4
Table S4.Comparison of ITS sequence identity across RefSeq, GenBank and UNITE for unclassified environmental OTUs		RefSeq ITS	Total	Query	Percent						GenBank nr	Total	Query	Percent						UNITE												POTENTIAL ORIGIN OF DARK MATTER SEQUENCE
		Description	Score	cover	Identity	Accession	Match Range 1		Match Range 2		Description	Score	cover	Identity	Accession	Match Range 1		Match Range 2		Reference	SH:0.5%	Taxon name	Score	E-value	Percent Identity	MisM	Qstart	Qend	Rstart	Rend	Query cov
	OTU_59	Massarina tangneyae BRIP 72527f	100	0.21	100	NR_185786	1	54			Fungal sp. isolate OTU_260_450	383	1	93.21	MH624358	1	259			MH624358		Fungi	363.8	0	93.21	18	1	263	104	362	1	Basal fungal or ichthyosporid sequence.
	OTU_59	Tomentella amyloapiculata M SYN 893	99	0.2	100	NR_119639	1	53			Uncultured fungus clone ITS1_64	361	1	91.73	JX915363	1	260			JX915363		Fungi	344.9	0	91.73	22	1	263	2	261	1
	OTU_59	Fenestella parafenestrata CBS 144856	97.1	0.2	100	NR_165538	1	52			Uncultured Ichthyosporea clone A494_ITS71	348	1	90.91	KY201410	1	257			MH624274		Fungi	281.4	0	85.66	41	1	263	104	387	1
	OTU_59	Fenestella granatensis CBS 144854	97.1	0.2	100	NR_165536	1	52			uncultured fungus	322	0.87	92.24	OU938846	34	226			KF222243		Fungi	281.4	0	85.66	41	1	263	1	284	1
	OTU_59	Fenestella gardiennetii CBS 144859	97.1	0.2	100	NR_165535	1	52			Uncultured fungus clone SFL04	302	1	87.73	KM108758	1	261			MH624369		Fungi	276.2	0	85.92	39	1	263	104	377	1
	OTU_59	Coprotus epithecioides CNF 2/10450	97.1	0.2	100	NR_165213	1	52			Fungal sp. isolate OTU_280_378	279	1	85.92	MH624369	1	274			MH624931		Fungi	253.9	0	84.23	44	1	263	104	378	1
	OTU_59	Orbilia epipora M 0291771	97.1	0.2	100	NR_173747	1	52			Anurofeca sp. LAH-2003	278	0.98	86.36	AY363958	1	258			MT236354	SH1743194.10FU	Fungi	228.2	0	82.78	47	1	263	8	275	1
	OTU_59	Orbilia microsoma CBS 116214	97.1	0.2	100	NR_171927	1	52			Fungal sp. isolate OTU_139_1430	278	1	85.66	MH624274	1	284			MT236700	SH1743194.10FU	Fungi	202.4	0	81.78	47	16	263	603	855	0.94
	OTU_59	Parafenestella tetratrupha CBS 145266	95.3	0.22	96.49	NR_165545	1	57			Uncultured fungus clone OTU_3618_437_18556	278	1	85.66	KF222243	1	284			MT587052		Fungi	199	0	79.93	58	1	263	1	287	1
	OTU_59	Orbilia beltraniae TFC Mic. 24363	95.3	0.19	100	NR_164540	1	51			Fungal sp. isolate OTU_1123_10	254	1	84.23	MH624931	1	275			MK536731		Fungi	199	0	79.93	58	1	263	1	287	1
	OTU_232	Massarina tangneyae BRIP 72527f	99	0.31	95.16	NR_185786	1	62			Fungal sp. clone ITS1_OTU_1924	252	1	89.6	MF965977	1	200			JQ038319		Fungi	259.1	0	91.54	17	1	198	23	218	1	Rozellomycota
	OTU_232	Tarzetta melitensis LY CS871	91.6	0.26	98.08	NR_169708	1	52			Uncultured fungus clone OilMgv2-3-38	270	1	91.54	JQ038319	1	196			KU534825	SH1651070.10FU	Fungi	245.3	0	90.45	19	1	198	23	216	1
	OTU_232	Tarzetta alnicola LY NV 2017.08.36	91.6	0.26	98.08	NR_169707	1	52			Uncultured fungus clone ck-103	257	1	90.45	KU534825	1	194			MF965977		Fungi	240.2	0	89.6	21	1	198	1	200	1
	OTU_232	Tarzetta sepultarioides LY NV 2017.08.03	91.6	0.26	98.08	NR_169706	1	52			Uncultured fungus clone ck-78	252	1	89.95	KU534803	1	194			KU534819	SH1651070.10FU	Fungi	240.2	0	89.95	20	1	198	23	216	1
	OTU_232	Tarzetta gregaria LY NV 2017.08.16	91.6	0.26	98.08	NR_169705	1	52			Uncultured fungus clone ck-96	252	1	89.95	KU534819	1	194			KU534803	SH1651070.10FU	Rozellomycota	240.2	0	89.95	20	1	198	23	216	1
	OTU_232	Orbilia ellipsospora CBS 302.94	91.6	0.37	89.19	NR_172385	1	74			Uncultured soil fungus isolate	252	1	89.95	JX560491	1	195			JX560491		Fungi	240.2	0	89.95	20	1	198	23	217	1
	OTU_232	Archaeospora ecuadoriana E W5337	89.8	0.26	98.04	NR_168426	1	51			Cryptomycota sp. voucher SGB 2022,TangChi 040	250	1	89.95	PV581197	1	193			KC869707	SH1651096.10FU	Fungi	238.5	0	89.9	20	2	198	24	215	0.99
	OTU_232	Archaeospora ecuadoriana E W5337	89.8	0.26	98.04	NR_168425	1	51			Fungal sp. voucher OTU58	250	1	89.95	PV773561	1	193			MF965343		Fungi	236.8	0	89.5	21	1	198	1	193	1
	OTU_232	[Candida] wancherniae CBS 12090	89.8	0.26	98.04	NR_161004	1	51			Uncultured fungus isolate DGGE gel band MAAH_1.2.1	248	0.99	89.9	KC869707	2	192			KC869719	SH1651073.10FU	Fungi	231.6	0	89.34	21	3	198	25	215	0.99
	OTU_232	Kodamaea anthophila CBS 8494	89.8	0.26	98.04	NR_155239	1	51			Fungal sp. clone ITS1_OTU_110	244	1	89.5	MF965343	1	193			KC869708	SH1651098.10FU	Fungi	231.6	0	89.34	21	3	198	25	215	0.99
	OTU_234	Orbilia clavuliformis CBS 116234	95.3	0.16	100	NR_175039	1	51			Fungal sp.	102	0.17	100	KY114991	1	55			OL684718		Scleroramularia	96	0	90.79	7	1	73	22	97	0.23	Eukaryote
	OTU_234	Orbilia fimbriata MEL 2389261	95.3	0.16	100	NR_173737	1	51			Uncultured eukaryote clone PA2009E13	202	1	79.22	HQ191302	1	312			KY114991		Fungi	96	0	100	0	1	55	23	77	0.17
	OTU_234	Orbilia aristata CBS 140834	95.3	0.16	100	NR_172248	1	51			Uncultured Aphelidea clone F2CL1	124	0.31	89.52	KY991023	224	103			JQ666445	SH1973809.10FU	Basidiobolales	96	0	100	0	1	55	23	77	0.17
	OTU_234	Pseudoplectania geijerae BRIP 67057a	95.3	0.16	100	NR_201001	1	51			Uncultured soil fungus clone EBL26	102	0.17	100	JQ666445	1	55			MW175311	SH1686388.10FU	Pecoramyces ruminantium	94.3	0	91.67	6	1	70	9	78	0.22
	OTU_234	Pseudoplectania ehretiae BRIP 66989a	95.3	0.16	100	NR_201000	1	51			Ascomycota sp. clone	100	0.17	100	MK282059	1	54			MW175310	SH1686388.10FU	Pecoramyces ruminantium	94.3	0	91.67	6	1	70	9	78	0.22
	OTU_234	Wojnowiciella dactylidis MFLUCC 13-0735	95.3	0.16	100	NR_155965	1	51			Basidiobolales sp. clone...	100	0.17	100	MK282141	1	54			MW175309	SH1686388.10FU	Pecoramyces ruminantium	94.3	0	91.67	6	1	70	9	78	0.22
	OTU_234	Dendryphion europaeum CBS 137991	95.3	0.16	100	NR_158390	1	51			Eotetranychus carpini	100	0.18	98.28	GU130303	1	58			MW175308	SH1686414.10FU	Pecoramyces ruminantium	94.3	0	91.67	6	1	70	9	78	0.22
	OTU_234	Archaeospora ecuadoriana E W5337	93.5	0.16	100	NR_168426	1	50			Metaradiophrya sp. MCSK-2011	100	0.18	98.25	HQ446279	1	57			MW175307	SH1686414.10FU	Pecoramyces ruminantium	94.3	0	91.67	6	1	70	9	78	0.22
	OTU_234	Archaeospora ecuadoriana E W5337	93.5	0.16	100	NR_168425	1	50			Paraclausilocola constricta	100	0.18	98.25	HQ446275	1	57			MW175306	SH1686366.10FU	Pecoramyces ruminantium	94.3	0	91.67	6	1	70	9	78	0.22
	OTU_234	Tarzetta melitensis LY CS871	93.5	0.16	100	NR_169708	1	50			Uncultured eukaryote isolate OTU_132	100	0.19	96.72	PV627115	1	60			MW175305	SH1686414.10FU	Pecoramyces ruminantium	94.3	0	91.67	6	1	70	9	78	0.22
	OTU_542	Lobulomyces poculatus JEL 374	99	0.18	100	NR_158461	1	53			Lobulomycetales sp. isolate PSC082	339	1	87.42	OQ702870	1	304			MG434314		Fungi	113.1	0	79.41	35	1	165	1	155	0.56	Chytrid, Lobulomycetales
	OTU_542	Clydaea vesicula JEL 369	93.5	0.18	98.11	NR_121339	1	53			Lobulomycetales sp. isolate PSC090	335	1	87.14	OQ702874	1	305			MG417833		Fungi	113.1	0	79.41	35	1	165	1	155	0.56
	OTU_542	Operculomyces laminatus JEL 223	91.6	0.18	98.11	NR_119590	1	52			Fungal sp. clone OTU1114	108	0.52	79.63	MT587207	1	160			HQ191401	SH1833661.10FU	Chytridiomycota	111.4	0	80.52	30	1	142	1717	1870	0.48
	OTU_542	Gromochytrium mamkaevae CALU x-51	87.9	0.16	100	NR_132054	1	47			Chytridiomycota sp. clone OTU208	179	0.38	96.92	MK536723	1	65	248	51	HQ191340	SH1833661.10FU	Chytridiomycota	111.4	0	80.52	30	1	142	1717	1870	0.48
	OTU_542	Synchytrium microbalum JEL 517	86.1	0.15	100	NR_200334	1	46			Uncultured Chytridiomycota clone PA2009C1	108	0.48	80.52	HQ191340	1	154			MT587207		Fungi	109.7	0	79.63	33	1	155	1	160	0.52
	OTU_542	Coralloidiomyces digitatus UACCC PL 163L	86.1	0.18	96.23	NR_119652	1	52			Uncultured Chytridiomycota clone PA2009B5	108	0.48	80.52	HQ191401	1	154			MK536723		Chytridiomycota	102.8	0	96.92	2	1	64	1	65	0.22
	OTU_542	Protrudomyces lateralis BAFC ARG 071	86.1	0.15	100	NR_119650	1	46			Funneliformis sp. strain OTU1254	106	0.19	100	OQ687542	1	57			JX390569		Fungi	97.7	0	95.38	3	1	65	31	94	0.22
	OTU_542	Angulomyces argentinensis BAFC ARG 008	86.1	0.15	100	NR_119644	1	46			Uncultured fungus clone G1_FE5	102	0.2	98.28	JX043201	1	58			MT730886	SH1973793.10FU	Nephrochytrium aurantium	96	0	96.72	2	1	61	1737	1795	0.21
	OTU_542	Angulomyces solicola MFLUCC 22-0101	86.1	0.15	100	NR_189887	1	46			Uncultured fungus isolate KTRF1387	172	0.63	80.39	MG434314	1	140	261	37	MT730875	SH1961895.10FU	Phlyctochytrium planicorne	96	0	98.28	1	1	58	1732	1789	0.2
	OTU_542	Quaeritorhiza haematococci JEL 0916	157	0.33	100	NR_171267	1	46	247	50	Uncultured fungus clone KTF735	172	0.63	80.39	MG417833	1	140	261	37	KC775769		Fungi	96	0	98.28	1	1	58	1	57	0.2
	OTU_351	Protrudomyces lateralis BAFC ARG 071	157	0.27	100	NR_119650	1	54	281	30	Fungal sp. clone ITS1_OTU_1402	161	0.28	100	MF965820	1	56	281	30	MF965820		Fungi	97.7	0	100	0	1	56	1	56	0.18	Unknown, no significant matches
	OTU_351	Angulomyces argentinensis BAFC ARG 008	97.1	0.17	100	NR_119644	1	52			Funneliformis sp. strain OTU1190	104	0.18	100	OQ687484	1	56			FJ235870	SH1898879.10FU	Chytridiomycetes	97.7	0	100	0	1	56	1	56	0.18
	OTU_351	Angulomyces solicola MFLUCC 22-0101	161	0.31	100	NR_189887	1	52	268	43	Uncultured fungus isolate F-RISA gel band D63C2-1	161	0.28	100	FJ235869					FJ235869	SH1898879.10FU	Alphamycetaceae	97.7	0	100	0	1	56	1	56	0.18
	OTU_351	Gromochytrium mamkaevae CALU x-51	148	0.33	98.08	NR_132054	1	52	260	49	Uncultured fungus isolate F-RISA gel band COPA4-2	161	0.28	100	FJ235860	1	56	281	30	FJ235860	SH1898879.10FU	Fungi	97.7	0	100	0	1	56	1	56	0.18
	OTU_351	Synchytrium microbalum JEL 517	89.8	0.17	96.3	NR_200334	1	54			Uncultured fungus isolate F-RISA gel band COPA4-1	161	0.28	100	FJ235859	1	56	281	30	FJ235859	SH1898879.10FU	Fungi	97.7	0	100	0	1	56	1	56	0.18
	OTU_351	Coralloidiomyces digitatus UACCC PL 163L	146	0.26	100	NR_119652	1	48	278	33	Rhizophydium carpophilum voucher SGB 2022,TangChi 017	157	0.27	100	PV581174	1	56	281	30	OL869121	SH1740945.10FU	Rhizophydiales	94.3	0	100	0	1	54	1725	1778	0.17
	OTU_351	Operculomyces laminatus JEL 223	144	0.25	100	NR_119590	1	47	281	30	Uncultured fungus clone ITS1_5	157	0.3	100	JX915331	1	54	281	30	OL869116	SH1740943.10FU	Rhizophydiales	94.3	0	100	0	1	54	1796	1849	0.17
	OTU_351	Terramyces subangulosum UACCC PL 003	86.1	0.15	100	NR_119592	5	46			Uncultured Chytridiomycota clone AY2009D2	157	0.3	100	HQ219421	1	54	271	39	MT730979	SH1709940.10FU	Rodmanochytrium	94.3	0	100	0	1	54	1732	1785	0.17
	OTU_351	Boothiomyces macroporosus UACCC PL AUS 021 ITS region; from TY...	86.1	0.15	100	NR_119591	5	46			Uncultured Chytridiomycota clone PA2009B13	157	0.3	100	HQ191388	1	54	271	39	MT730751	SH1756631.10FU	Protrudomyces	94.3	0	100	0	1	54	1736	1789	0.17
	OTU_351	Alphamyces chaetifer BAFC ARG 025	142	0.26	98	NR_119646	1	49	281	30	Protrudomyces sp. isolate cPGA103	157	0.27	100	PV921518	1	54	271	39	MT587261		Protrudomyces	94.3	0	100	0	1	54	1	54	0.17
	OTU_997	Parafenestella alpina CBS 145263	97.1	0.22	100	NR_165541	1	52			Aphelidiaceae sp. isolate PSC267A	147	1	78.57	OQ702930	1	263			MN834368		Fungi	97.7	0	90	8	1	76	1	80	0.32	Aphelidiaceae
	OTU_997	Hannaella surugaensis JCM 11903	95.3	0.22	100	NR_163502	1	51			Uncultured fungus clone OTU1188	100	0.32	90	MN834368	1	80			MK537108		Umbelopsis	94.3	0	91.67	6	1	72	1	70	0.3
	OTU_997	Peziza retrocurvatoides LY N.V. 2015.10.01 ITS region; from TY...	95.3	0.27	93.75	NR_158854	1	64			Mollisia asteliae isolate AGMy0313	100	0.24	98.25	PQ453929	1	57			MF966069		Fungi	94.3	0	98.25	1	1	57	1	57	0.24
	OTU_997	Starmerella vitae UWOPS 00-107.2	95.3	0.24	96.49	NR_173262	1	57			Fungal sp. clone ITS1_OTU_2169	100	0.24	98.25	MF966069	1	57			PP523987		Mollisia	92.5	0	96.61	2	1	57	23	81	0.24
	OTU_997	Caloplaca zeorina KoLRI 023976	93.5	0.21	100	NR_159751	1	50			Uncultured soil fungus clone 4_G_F01	99	0.24	98.21	EU806866	1	56			OY844006		Helotiales	92.5	0	96.61	2	1	57	1	59	0.24
	OTU_997	Hannaella pagnoccae CBS 11142	93.5	0.25	94.92	NR_155180	1	59			Uncultured fungus isolate RFLP55	99	0.24	98.21	AF461616	1	56			OQ701058		Purpureodiscus	92.5	0	96.61	2	1	58	1	58	0.24
	OTU_997	Amanita domingensis JBSD 130784	93.5	0.26	93.55	NR_174910	1	62			Umbelopsis sp. clone OTU1349	99	0.3	91.67	MK537108	1	70			MT528058	SH1646193.10FU	Fungi	92.5	0	96.61	2	1	57	1	59	0.24
	OTU_997	Neobulgaria alba ICMP 18394	93.5	0.22	98.15	NR_137054	1	54			Exophiala salmonis strain SYNF119	99	0.24	98.21	ON492345	1	56			MN656175	SH1705942.10FU	Helvella rivularis	92.5	0	95.16	3	1	60	3	64	0.25
	OTU_997	Hygrocybe sangayensis QCAM 4254	91.6	0.22	98.08	NR_166798	1	52			Helotiales sp. strain RC_OTU_347	97.1	0.23	98.18	MW472033	1	55			MH625091		Fungi	92.5	0	90.54	7	1	74	101	172	0.31
	OTU_997	Umbelopsis heagneyae BRIP 75890a	91.6	0.22	98.08	NR_201051	1	52			Geastrum sp. strain SAT1519711	97.1	0.24	96.55	KY777387	1	58			MH550516	SH1646189.10FU	Mollisia	92.5	0	95.16	3	1	60	133	194	0.25

## Sheet: Table S5
Table S5.Top 20 OTUs driving community dissimilarity between June 2023 and November 2022 identified by SIMPER analysis	Taxon	Av. dissim	Contrib. %	Cumulative %	Mean June 2023	Mean November 2022
	OTU_5520	6.761	6.932	6.932	13.5	0
	OTU_5887	5.271	5.404	12.34	10.5	0
	OTU_306	4.049	4.151	16.49	0.93	7.89
	OTU_263	3.012	3.088	19.57	0.057	6.03
	OTU_59	2.896	2.969	22.54	0	5.79
	OTU_7079	2.821	2.892	25.44	5.73	0.198
	OTU_16988	2.694	2.762	28.2	5.45	0.164
	OTU_222	2.514	2.577	30.77	1.87	4.27
	OTU_228	2.337	2.396	33.17	0	4.67
	OTU_459	2.304	2.362	35.53	0.0109	4.62
	OTU_542	1.939	1.987	37.52	2.6	2.13
	OTU_805	1.839	1.885	39.4	3.73	0.138
	OTU_251	1.674	1.716	41.12	0	3.35
	OTU_266	1.567	1.607	42.73	0	3.13
	OTU_294	1.541	1.58	44.31	0.0384	3.08
	OTU_12407	1.406	1.442	45.75	2.81	0
	OTU_5474	1.381	1.416	47.16	2.76	0.000739
	OTU_245	1.365	1.399	48.56	0	2.73
	OTU_1561	1.116	1.144	49.71	0	2.23
	OTU_4734	1.068	1.095	50.8	2.1	0.0682
